# Supplementary material for: The role of gene expression and symbiosis in reef-building coral acquired heat tolerance
Source: Nat Commun. 2022 Aug 3;13:4513. doi: 10.1038/s41467-022-32217-z (PMC9349291; doi:10.1038/s41467-022-32217-z)
Supplement: Supplementary file 2 — Supplementary Data 1 [file 41467_2022_32217_MOESM2_ESM.xlsx]

## Sheet: Sheet1
#Larval sequencing metrics		cutadapt2.10	bowtie2/2.2.9	bowtie2/2.2.9
		implemented in Anaconda	Amil_v2.01	Aten_0.11
	total raw reads	total trimmed reads	mapping efficiency	mapping efficiency
	4110606	2782155	0.358	0.6473
	4539789	2963250	0.3543	0.646
	3836968	2430854	0.3484	0.6356
	4063776	2798346	0.3514	0.6403
	3778940	2602204	0.3375	0.626
	4665146	2859721	0.3573	0.6465
	4566743	2888547	0.3491	0.6388
	3680283	2663968	0.3619	0.6482
	3987552	2949825	0.3613	0.6502
	351509	2499746	0.3543	0.63
	3712699	2720982	0.3494	0.6256
	3936908	2858045	0.3524	0.6433
	3737607	2820294	0.3468	0.6221
	4405313	2335544	0.3438	0.6267
	4574385	2930888	0.3641	0.6575
	4614086	1914842	0.3076	0.5518
	4383685	2829698	0.3506	0.6266
	4415554	2333621	0.3443	0.6272
	4429748	2293021	0.3211	0.5884
	4331063	2515716	0.3468	0.6214
	5033588	2962767	0.33	0.6066
	3903731	2436257	0.3303	0.6106
	4419745	2408296	0.3481	0.6384
	3800270	2792554	0.342	0.6177
	3404633	2966198	0.3428	0.6175
	3591367	2748557	0.3463	0.6148
	4122187	2518192	0.356	0.6517
	3632162	247979	0.3518	0.6371
	3531695	2441181	0.3453	0.6328
	3517047	2099383	0.3553	0.6539
	4312270	2353287	0.3439	0.6254
	4635465	2963671	0.3576	0.6503
	3509765	2741755	0.3466	0.6206
	3969583	3050144	0.3583	0.6472
	4902433	2815682	0.3494	0.6307
	3746286	2610299	0.3613	0.645
	3905646	2763123	0.3621	0.6552
	4829156	3066639	0.3558	0.6405
	4254529	2324967	0.3588	0.6516
	3812510	2407189	0.3499	0.6463
	3864480	2853097	0.3556	0.6482
	3807250	3290787	0.3581	0.6445
	4123399	2682207	0.355	0.6408
	5094918	2401026	0.3473	0.626
	4098011	2648777	0.3547	0.6367
	4569184	3041773	0.3429	0.613
	4135663	2630975	0.348	0.6414
	4312990	2660384	0.3655	0.6599
	4686522	2367961	0.3135	0.5822
	4041054	3050944	0.3387	0.6142
	3973334	2215556	0.3565	0.6368
	4859491	2780839	0.3487	0.6209
	4713259	2274024	0.3329	0.6055
	4205877	2428036	0.3501	0.6395
	3832631	2404403	0.3453	0.6356
	4210747	2645126	0.3344	0.6144
	4000396	2447335	0.3507	0.6418
	4130665	2486728	0.3532	0.6357
	4654883	2606161	0.3482	0.6346
	4578593	2811504	0.3548	0.6457
	4520344	2795108	0.3505	0.6245
	4407582	2724541	0.3549	0.6399
	3588193	2533666	0.3517	0.6391
	3663858	3025507	0.3626	0.6524
	4177023	2523452	0.3526	0.6382
	3532762	3031410	0.3478	0.6341
	3523124	2558149	0.3484	0.6377
	3353158	2790019	0.3509	0.6336
	3869738	2690433	0.3476	0.6254
	4767402	2509644	0.3598	0.6457
	4395084	2454952	0.351	0.6334
	3982791	2200154	0.3378	0.6205
	4110036	2711355	0.3555	0.6433
	5369230	2526745	0.3456	0.6158
	4519082	2491410	0.35	0.6374
	3492527	2596680	0.349	0.6375
	4380124	2837907	0.3585	0.6513
	4437603	2719177	0.3552	0.6426
	4800565	2352234	0.3625	0.6554
	3769383	3139552	0.3508	0.6466
	4213739	2781994	0.3519	0.6324
	3902933	2471679	0.3511	0.6342
	4454425	2856435	0.352	0.6283
	3954485	2757581	0.3582	0.6438
	4596767	2848455	0.3511	0.6329
	4432595	2930729	0.3525	0.6258
	4568014	2819184	0.3593	0.6462
	4213380	2827252	0.3498	0.6233
	4421410	2726673	0.3627	0.6472
	3812636	3332923	0.3602	0.6492
	4069234	2598855	0.3491	0.6401
	4157814	2412043	0.3624	0.6517
	4959714	2525523	0.3543	0.6377
	3906243	2807586	0.3475	0.6282
	4295620	2979113	0.3615	0.6501
	3873049	2477866	0.3494	0.6303
mean	4.13897e+06	2.64378e+06	0.350227	0.634027
median	4133164	2686320	0.35095	0.63725
stdev	578484	357960	0.00980487	0.0165355
minimum	351509	247979	0.3076	0.5518
maximum	5369230	3332923	0.3655	0.6599
