# Supplementary material for: The role of gene expression and symbiosis in reef-building coral acquired heat tolerance
Source: Nat Commun. 2022 Aug 3;13:4513. doi: 10.1038/s41467-022-32217-z (PMC9349291; doi:10.1038/s41467-022-32217-z)
Supplement: Supplementary file 3 — Supplementary Data 2 [file 41467_2022_32217_MOESM3_ESM.xlsx]

## Sheet: Sheet1
#Juvenile sequencing metrics		cutadapt2.10	bowtie2/2.2.9	bowtie2/2.2.9	samtools/1.3.1	samtools/1.3.1
		implemented in Anaconda	Amil_v2.01+SymABCD	Aten_0.11+SymABCD	Aten_0.11+SymABCD	Aten_0.11+SymABCD	Aten_0.11+SymABCD	Aten_0.11+SymABCD	Aten_0.11+SymABCD
	total raw reads	total trimmed reads	mapping efficiency	mapping efficiency	Reads mapping to host	Reads mapping to concat transcriptome	Reads mapping to sym	%mapping host	%mapping syms
	3301475	1310067	0.3639	0.5384	1004834	1007192	2358	0.997659	0.00234116
	2283917	1825850	0.3791	0.5636	1018666	1020665	1999	0.998041	0.00195853
	3985747	1332428	0.2572	0.3736	1028962	1029905	943	0.999084	0.000915618
	3057842	1683163	0.3374	0.5173	1035665	1041354	5689	0.994537	0.00546308
	4218731	2036723	0.3335	0.5823	1042394	1042764	370	0.999645	0.000354826
	3979556	2065068	0.365	0.5872	1045412	1049730	4318	0.995887	0.00411344
	4214162	2293616	0.3662	0.5129	1065104	1068087	2983	0.997207	0.00279284
	3020290	2078785	0.3711	0.5333	1071676	1075007	3331	0.996901	0.00309858
	3270791	1502217	0.3683	0.5408	1088367	1092756	4389	0.995984	0.00401645
	3336147	838395	0.3255	0.5561	1094843	1094975	132	0.999879	0.000120551
	2429008	807736	0.2951	0.4695	1097366	1100086	2720	0.997527	0.00247253
	3469182	1782577	0.3885	0.5695	1103913	1104482	569	0.999485	0.000515174
	3408970	1820869	0.3779	0.5189	1119624	1127122	7498	0.993348	0.00665234
	2863755	1797547	0.3578	0.5539	1129304	1132024	2720	0.997597	0.00240278
	3774885	773472	0.35	0.5901	1137731	1142154	4423	0.996127	0.00387251
	2867562	1011254	0.3486	0.5823	1144117	1145366	1249	0.99891	0.00109048
	3834314	1942671	0.3303	0.4726	1149693	1151613	1920	0.998333	0.00166723
	3771429	1681432	0.3867	0.557	1152230	1163144	10914	0.990617	0.00938319
	3749902	1138771	0.3459	0.5337	1163875	1165944	2069	0.998225	0.00177453
	2777106	1795432	0.3648	0.5714	1168674	1169304	630	0.999461	0.000538782
	3814283	2204886	0.3743	0.502	1169864	1176133	6269	0.99467	0.00533018
	2924596	1559934	0.3274	0.5498	1182801	1191175	8374	0.99297	0.00703003
	2490117	789053	0.349	0.5946	1192161	1194279	2118	0.998227	0.00177345
	4355333	1584504	0.3572	0.5456	1196621	1202659	6038	0.994979	0.00502054
	5196970	2710710	0.3774	0.5077	1209162	1210657	1495	0.998765	0.00123487
	4403571	1996416	0.3672	0.5451	1212425	1213309	884	0.999271	0.000728586
	3604003	1742784	0.3432	0.5904	1222545	1222914	369	0.999698	0.000301738
	1688621	1718659	0.3803	0.5434	1227348	1232526	5178	0.995799	0.00420113
	3053043	1391677	0.333	0.5546	1240446	1242285	1839	0.99852	0.00148034
	3610374	1970704	0.3318	0.5544	1246484	1258724	12240	0.990276	0.00972413
	3559623	1509857	0.3106	0.5096	1281915	1283136	1221	0.999048	0.000951575
	3478458	1421894	0.3717	0.5619	1287675	1288014	339	0.999737	0.000263196
	3061280	2572884	0.386	0.5529	1289432	1289483	51	0.99996	3.95507e-05
	3896471	1374807	0.2913	0.5016	1304538	1305303	765	0.999414	0.000586071
	4806204	1708803	0.3186	0.5511	1316789	1320344	3555	0.997308	0.00269248
	3516565	2363593	0.3419	0.6084	1320580	1321526	946	0.999284	0.000715839
	3345794	1662281	0.3849	0.5536	1332664	1335675	3011	0.997746	0.00225429
	3045917	1171603	0.3365	0.5619	1347866	1352118	4252	0.996855	0.0031447
	4288396	1425221	0.3364	0.5888	1359927	1359989	62	0.999954	4.55886e-05
	4887875	2451595	0.3717	0.5638	1369201	1372703	3502	0.997449	0.00255117
	2880669	1392350	0.3223	0.5312	1374594	1377251	2657	0.998071	0.00192921
	4380347	2284963	0.3662	0.5597	1380131	1380430	299	0.999783	0.000216599
	3049377	1852414	0.3446	0.6137	1382184	1390698	8514	0.993878	0.00612211
	3168489	1098965	0.3438	0.5769	1392288	1393693	1405	0.998992	0.00100811
	3684010	1157857	0.3441	0.5817	1401191	1404068	2877	0.997951	0.00204905
	2888199	1470348	0.3663	0.5281	1412403	1414100	1697	0.9988	0.00120006
	3289902	1584140	0.3288	0.5641	1416568	1419663	3095	0.99782	0.00218009
	3590305	1618647	0.3845	0.5391	1422647	1438623	15976	0.988895	0.0111051
	2986732	1787350	0.3587	0.5671	1452249	1452563	314	0.999784	0.00021617
	3783730	2376634	0.3713	0.5686	1454791	1455091	300	0.999794	0.000206173
	3425986	1931428	0.3658	0.5312	1458345	1470787	12442	0.991541	0.00845942
	3467234	1144707	0.2911	0.465	1471163	1475511	4348	0.997053	0.00294678
	4079317	1898187	0.3453	0.5401	1481560	1485358	3798	0.997443	0.00255696
	3676058	2190727	0.3583	0.5188	1492944	1493596	652	0.999563	0.00043653
	2990204	2215255	0.3651	0.5716	1502602	1505754	3152	0.997907	0.0020933
	4434092	1356197	0.3742	0.5271	1520461	1523162	2701	0.998227	0.00177328
	3693856	2406900	0.3837	0.5584	1524257	1526307	2050	0.998657	0.00134311
	5973561	1664583	0.3239	0.5228	1532253	1537845	5592	0.996364	0.00363626
	3300675	705873	0.2944	0.4881	1543156	1544720	1564	0.998988	0.00101248
	3429972	2346646	0.3818	0.5043	1544892	1545878	986	0.999362	0.000637825
	2758708	1631173	0.3357	0.5382	1564468	1566021	1553	0.999008	0.000991685
	4198768	1406887	0.3375	0.5063	1570113	1575023	4910	0.996883	0.00311741
	3629121	2139572	0.3734	0.5492	1577608	1584443	6835	0.995686	0.00431382
	4368107	1422266	0.386	0.5658	1591143	1592542	1399	0.999122	0.00087847
	4249468	2804508	0.3348	0.6104	1600784	1605776	4992	0.996891	0.00310878
	2472756	2103371	0.3811	0.5587	1610344	1615804	5460	0.996621	0.00337912
	3778439	2288423	0.3615	0.5761	1616264	1621264	5000	0.996916	0.00308401
	3707328	2327491	0.3366	0.5639	1649439	1655346	5907	0.996432	0.00356844
	4182710	1981727	0.3796	0.5266	1655472	1655964	492	0.999703	0.000297108
	3416231	1749155	0.3675	0.5472	1668327	1668813	486	0.999709	0.000291225
	5307407	1523642	0.3746	0.5895	1669816	1671751	1935	0.998843	0.00115747
	3423904	705818	0.3141	0.5396	1679991	1682940	2949	0.998248	0.00175229
	3876189	1653757	0.3911	0.5982	1683070	1692545	9475	0.994402	0.00559808
	3794756	3285162	0.3397	0.6026	1704499	1708527	4028	0.997642	0.00235759
	3418012	1337778	0.3252	0.5468	1715517	1717922	2405	0.9986	0.00139995
	5490542	1613039	0.3669	0.5576	1718745	1722458	3713	0.997844	0.00215564
	3179823	2233703	0.3867	0.5834	1724047	1728529	4482	0.997407	0.00259296
	4877595	2285494	0.3071	0.545	1740744	1758432	17688	0.989941	0.010059
	3318400	1942133	0.3522	0.5696	1763034	1770417	7383	0.99583	0.0041702
	3143339	1931059	0.3695	0.5601	1778357	1782114	3757	0.997892	0.00210817
	4536126	1909720	0.3506	0.5738	1803082	1824656	21574	0.988176	0.0118236
	3280543	1377978	0.3037	0.5058	1825615	1839052	13437	0.992694	0.00730648
	4407525	1318973	0.2931	0.4833	1839675	1844627	4952	0.997315	0.00268455
	4377743	1459421	0.3358	0.5558	1846049	1859414	13365	0.992812	0.00718775
	3755479	1570019	0.3671	0.5209	1878676	1931031	52355	0.972888	0.0271125
	3549332	1490933	0.389	0.5534	1935353	1936936	1583	0.999183	0.00081727
	3219182	1550746	0.372	0.5336	1957503	1965893	8390	0.995732	0.00426778
	4037972	2725668	0.3818	0.5646	1991058	2005531	14473	0.992783	0.00721654
	2703615	1513311	0.3707	0.5591	2009884	2019025	9141	0.995473	0.00452743
	3867017	1778806	0.2578	0.3888	2019701	2032681	12980	0.993614	0.00638566
	3912382	1331120	0.3735	0.5199	2038416	2109971	71555	0.966087	0.0339128
	2357149	2191850	0.3816	0.5641	2157745	2164898	7153	0.996696	0.00330408
	4379791	1894819	0.3658	0.5531	2179659	2180857	1198	0.999451	0.000549325
	3123035	987563	0.3312	0.548	2262381	2286844	24463	0.989303	0.0106973
	3876995	1115708	0.3298	0.5403	2293028	2350504	57476	0.975547	0.0244526
	3276541	1742054	0.3931	0.5653	2409335	2428597	19262	0.992069	0.00793133
	3857797	1649130	0.3801	0.5408	2734357	2913313	178956	0.938573	0.061427
	4650285	1575761	0.3898	0.5377	430373	444758	14385	0.967657	0.0323434
	3646433	1606593	0.3905	0.5554	465327	482353	17026	0.964702	0.0352978
	3997166	1648440	0.3712	0.5401	499279	500028	749	0.998502	0.00149792
	3648924	1614076	0.3348	0.5597	535281	568742	33461	0.941167	0.0588334
	1866163	1686472	0.3464	0.5556	595472	597874	2402	0.995982	0.00401757
	3060214	1342896	0.3889	0.5971	600169	600198	29	0.999952	4.83174e-05
	3579262	2078117	0.3776	0.5239	602946	619225	16279	0.973711	0.0262893
	3830929	1802044	0.3835	0.5646	619312	628815	9503	0.984887	0.0151126
	3569239	1593001	0.2298	0.369	630586	643601	13015	0.979778	0.0202222
	3784222	1899991	0.3496	0.5415	671956	672354	398	0.999408	0.00059195
	5008409	1422195	0.383	0.541	680680	683375	2695	0.996056	0.00394366
	3895036	1844310	0.3785	0.5335	693981	701342	7361	0.989504	0.0104956
	3677760	1577716	0.3759	0.5282	702109	710666	8557	0.987959	0.0120408
	5277924	1890679	0.3642	0.58	715410	738625	23215	0.96857	0.03143
	2944842	2087474	0.3435	0.6134	742333	747248	4915	0.993423	0.00657747
	4517082	988671	0.3278	0.536	749242	765802	16560	0.978376	0.0216244
	3157640	1768113	0.3829	0.5427	767162	775699	8537	0.988994	0.0110056
	3949283	854657	0.3543	0.5064	779415	780783	1368	0.998248	0.00175209
	3402873	979097	0.3413	0.5594	782286	784727	2441	0.996889	0.00311064
	3406867	1452266	0.3363	0.5561	786114	787468	1354	0.998281	0.00171943
	4747833	1036978	0.3364	0.5601	791632	794228	2596	0.996731	0.00326858
	2069054	759279	0.3165	0.5114	805508	813403	7895	0.990294	0.00970614
	4825161	1298882	0.3771	0.5613	814204	814859	655	0.999196	0.00080382
	3442711	2617366	0.3606	0.5529	815378	820121	4743	0.994217	0.00578329
	3711468	1637482	0.3345	0.5273	828019	828680	661	0.999202	0.000797654
	4982830	1346226	0.3793	0.5646	828756	828800	44	0.999947	5.30888e-05
	4265272	1903835	0.3647	0.5657	832640	835599	2959	0.996459	0.00354117
	3943583	1443258	0.3957	0.5193	842321	845327	3006	0.996444	0.00355602
	2956093	2637190	0.3407	0.5474	849259	850199	940	0.998894	0.00110562
	2959312	1032064	0.3669	0.5377	853527	862646	9119	0.989429	0.010571
	3375532	2036957	0.3485	0.5916	870402	875842	5440	0.993789	0.00621117
	4757741	1596429	0.3845	0.5691	880946	889470	8524	0.990417	0.00958323
	4357213	1123968	0.3107	0.5266	893478	897433	3955	0.995593	0.00440701
	4010938	1581213	0.3792	0.5576	900018	903232	3214	0.996442	0.00355833
	3200061	1888481	0.3732	0.5645	903738	909360	5622	0.993818	0.00618237
	3971034	2022573	0.3407	0.5029	909410	915032	5622	0.993856	0.00614405
	3510985	2054367	0.3313	0.591	921710	928373	6663	0.992823	0.00717707
	2691608	1810764	0.3407	0.6094	930181	930825	644	0.999308	0.000691859
	3100415	1959381	0.2982	0.5052	931977	933434	1457	0.998439	0.0015609
	3670371	1930101	0.3208	0.4926	935260	937504	2244	0.997606	0.00239359
	2811168	2020490	0.3789	0.5534	942887	945582	2695	0.99715	0.0028501
	2021821	2251019	0.3631	0.5771	947844	950520	2676	0.997185	0.0028153
	3339099	1959461	0.3806	0.5025	954755	956172	1417	0.998518	0.00148195
	3819954	2086808	0.3281	0.5861	963217	964628	1411	0.998537	0.00146274
	3823028	1025511	0.3042	0.4959	968686	969726	1040	0.998928	0.00107247
	4351351	1715418	0.3194	0.555	971356	972209	853	0.999123	0.000877383
	4014415	1276674	0.2914	0.467	983728	988334	4606	0.99534	0.00466037
	3570277	1498773	0.2933	0.5126	988723	991212	2489	0.997489	0.00251107
	3544211	981750	0.3232	0.5207	996943	998973	2030	0.997968	0.00203209
mean	3.64822e+06	1.69557e+06	0.351008	0.54451	1.25961e+06	1.26704e+06	7430.02	0.99425	0.00575028
median	3.61975e+06	1.67301e+06	0.35805	0.5529	1.20289e+06	1206658	3123.5	0.997257	0.00274266
stdev	724901	473512	0.0306774	0.0392082	443340	450155	17274.5	0.00935444	0.00935444
min	1688621	705818	0.2298	0.369	430373	444758	29	0.938573	3.95507e-05
max	5973561	3285162	0.3957	0.6137	2734357	2913313	178956	0.99996	0.061427
