# Supplementary material for: The role of gene expression and symbiosis in reef-building coral acquired heat tolerance
Source: Nat Commun. 2022 Aug 3;13:4513. doi: 10.1038/s41467-022-32217-z (PMC9349291; doi:10.1038/s41467-022-32217-z)
Supplement: Supplementary file 4 — Supplementary Data 3 [file 41467_2022_32217_MOESM4_ESM.xlsx]

## Sheet: Sheet1
#DEGs from larval DESeq2 models	R version 4.0.4 (2021-02-15) -- "Lost Library Book"	DESeq2_1.30.1
Model	Test	#DEGs (padj<0.05)
design = ~cross+treatment	contrast=c('treatment', 'Hot', 'Ambient')	7381
	contrast=c('treatment', 'Hot', 'Pre')	7154
	contrast=c('treatment', 'Ambient', 'Pre')	4423
formula(~ treatment+dam+sire)	test="LRT", reduced=~dam+sire	8612
	test="LRT", reduced=~treatment+sire	7315
	test="LRT", reduced=~treatment+dam	6697
design = ~group	contrast=c('group', 'BKxBKAmbient', 'BKxBKPre')	3698
colData$group=factor(paste0(colData$cross,colData$treatment))	contrast=c('group', 'BKxBKHot', 'BKxBKPre')	5181
	contrast=c('group', 'BKxBKHot', 'BKxBKAmbient')	3863
	contrast=c('group', 'DRxDRAmbient', 'DRxDRPre')	3994
	contrast=c('group', 'DRxDRHot', 'DRxDRPre')	4097
	contrast=c('group', 'DRxDRHot', 'DRxDRAmbient')	3917
	contrast=c('group', 'SBxSBAmbient', 'SBxSBPre')	1450
	contrast=c('group', 'SBxSBHot', 'SBxSBPre')	4606
	contrast=c('group', 'SBxSBHot', 'SBxSBAmbient')	4580
	contrast=c('group', 'CUxCUAmbient', 'CUxCUPre')	1007
	contrast=c('group', 'CUxCUHot', 'CUxCUPre')	4078
	contrast=c('group', 'CUxCUHot', 'CUxCUAmbient')	3197
	contrast=c('group', 'LSxLSAmbient', 'LSxLSPre')	632
	contrast=c('group', 'LSxLSHot', 'LSxLSPre')	3326
	contrast=c('group', 'LSxLSHot', 'LSxLSAmbient')	3334
	contrast=c('group', 'CUxSBAmbient', 'CUxSBPre')	773
	contrast=c('group', 'CUxSBHot', 'CUxSBPre')	4119
	contrast=c('group', 'CUxSBHot', 'CUxSBAmbient')	3937
	contrast=c('group', 'LSxCUAmbient', 'LSxCUPre')	815
	contrast=c('group', 'LSxCUHot', 'LSxCUPre')	3334
	contrast=c('group', 'LSxCUHot', 'LSxCUAmbient')	2769
	contrast=c('group', 'LSxSBAmbient', 'LSxSBPre')	3859
	contrast=c('group', 'SBxBKAmbient', 'SBxBKPre')	1992
	contrast=c('group', 'SBxBKHot', 'SBxBKPre')	3340
	contrast=c('group', 'SBxBKHot', 'SBxBKAmbient')	3445
	contrast=c('group', 'CUxBKAmbient', 'CUxBKPre')	947
	contrast=c('group', 'CUxBKHot', 'CUxBKPre')	4170
	contrast=c('group', 'CUxBKHot', 'CUxBKAmbient')	3167
	contrast=c('group', 'DRxSBAmbient', 'DRxSBPre')	2038
	contrast=c('group', 'DRxSBHot', 'DRxSBPre')	3085
	contrast=c('group', 'DRxSBHot', 'DRxSBAmbient')	3168
design = formula(~ survivalheatPRE)	test="LRT", reduced=~1	438
