# Supplementary material for: The role of gene expression and symbiosis in reef-building coral acquired heat tolerance
Source: Nat Commun. 2022 Aug 3;13:4513. doi: 10.1038/s41467-022-32217-z (PMC9349291; doi:10.1038/s41467-022-32217-z)
Supplement: Supplementary file 5 — Supplementary Data 4 [file 41467_2022_32217_MOESM5_ESM.xlsx]

## Sheet: Sheet1
#DEGs from juvenile DESeq2 models	R version 4.0.4 (2021-02-15) -- "Lost Library Book"	DESeq2_1.30.1
Models run with all samples	Test	#DEGs (padj<0.05)
design = ~Cross+Zoox+Treatment.1	contrast=c('Treatment.1', 'Hot', 'Ambient')	4231
design = ~group3
colData$group3=factor(paste0(colData$Cross,colData$Treatment.1))	contrast=c('group3', 'BKxBKHot', 'BKxBKAmbient')	387
	contrast=c('group3', 'DRxDRHot', 'DRxDRAmbient')	738
	contrast=c('group3', 'SBxSBHot', 'SBxSBAmbient')	516
	contrast=c('group3', 'LSxLSHot', 'LSxLSAmbient')	288
	contrast=c('group3', 'CUxSBHot', 'CUxSBAmbient')	18
	contrast=c('group3', 'LSxCUHot', 'LSxCUAmbient')	120
	contrast=c('group3', 'CUxDRHot', 'CUxDRAmbient')	13
	contrast=c('group3', 'DRxSBHot', 'DRxSBAmbient')	632
design = ~group2
colData$group2=factor(paste0(colData$Zoox,colData$Treatment.1))	contrast=c('group2', 'SEDHot', 'SEDAmbient')	3189
	contrast=c('group2', 'SSHot', 'SSAmbient')	1566
	contrast=c('group2', 'D1Hot', 'D1Ambient')	1557
Models run with Ambient samples only	contrast=c('Zoox', 'C1', 'D1')	709
design = ~Zoox	contrast=c('Zoox', 'C1', 'SED')	3161
	contrast=c('Zoox', 'C1', 'SS')	966
	contrast=c('Zoox', 'D1', 'SED')	1462
	contrast=c('Zoox', 'D1', 'SS')	207
	contrast=c('Zoox', 'SS', 'SED')	1871
Models run with Heat samples only
design = ~Zoox	contrast=c('Zoox', 'SS', 'D1')	132
	contrast=c('Zoox', 'SS', 'SED')	36
	contrast=c('Zoox', 'D1', 'SED')	233
