# Supplementary material for: The role of gene expression and symbiosis in reef-building coral acquired heat tolerance
Source: Nat Commun. 2022 Aug 3;13:4513. doi: 10.1038/s41467-022-32217-z (PMC9349291; doi:10.1038/s41467-022-32217-z)
Supplement: Supplementary file 6 — Supplementary Data 5 [file 41467_2022_32217_MOESM6_ESM.xlsx]

## Sheet: Sheet1
#GO terms with significant (padj<0.1) enrichment in pairwise comparisons between larvae at ambient conditions compared to heat
Pairwise Comparison	GO hierarchy	delta.rank	pval	level	nseqs	term	name	p.adj
heat v. ambient	BP	-1449	1.51685e-13	3	116	GO:0006412;GO:0043043	peptide biosynthetic process	5.67606e-10
heat v. ambient	BP	1482	3.54864e-12	2	98	GO:0006457	protein folding	5.33162e-09
heat v. ambient	BP	-1087	4.27441e-12	4	183	GO:0006518	peptide metabolic process	5.33162e-09
heat v. ambient	BP	-1154	5.71273e-12	2	160	GO:0043604	amide biosynthetic process	5.34426e-09
heat v. ambient	BP	-2005	9.85874e-11	2	46	GO:0003341	cilium movement	7.37828e-08
heat v. ambient	BP	534	1.49546e-10	2	698	GO:0046907	intracellular transport	9.32672e-08
heat v. ambient	BP	529	1.89721e-10	2	704	GO:0015031;GO:0015833;GO:0042886	amide transport	1.0142e-07
heat v. ambient	BP	1313	7.24278e-10	4	98	GO:0034976	response to endoplasmic reticulum stress	3.38781e-07
heat v. ambient	BP	633	2.90969e-09	3	409	GO:0006886	intracellular protein transport	1.20979e-06
heat v. ambient	BP	-661	6.0948e-09	2	357	GO:0007017	microtubule-based process	2.07334e-06
heat v. ambient	BP	-621	5.66193e-09	2	410	GO:1901566	organonitrogen compound biosynthetic process	2.07334e-06
heat v. ambient	BP	-1948	9.89715e-08	3	33	GO:0042073;GO:0098840;GO:0099118	microtubule-based protein transport	3.08626e-05
heat v. ambient	BP	471	1.2859e-07	2	601	GO:0016192	vesicle-mediated transport	3.70142e-05
heat v. ambient	BP	-846	1.70722e-07	2	172	GO:0007018	microtubule-based movement	4.56316e-05
heat v. ambient	BP	-644	3.92095e-07	3	284	GO:0043603	cellular amide metabolic process	9.78146e-05
heat v. ambient	BP	-525	4.33132e-07	4	433	GO:0006811	ion transport	0.000101299
heat v. ambient	BP	786	5.43648e-07	4	183	GO:0048193	Golgi vesicle transport	0.000119667
heat v. ambient	BP	1538	7.03845e-07	4	46	GO:0030433;GO:0036503	ERAD pathway	0.000146322
heat v. ambient	BP	-527	8.34476e-07	2	406	GO:0003008	system process	0.000164348
heat v. ambient	BP	-2238	1.02192e-06	2	21	GO:0070286	axonemal dynein complex assembly	0.000191202
heat v. ambient	BP	1504	1.21727e-06	2	46	GO:0050852;GO:0050851	antigen receptor-mediated signaling pathway	0.000213232
heat v. ambient	BP	-815	1.25363e-06	2	159	GO:0060271;GO:0044782;GO:0120031;GO:0030031	cell projection assembly	0.000213232
heat v. ambient	BP	-1992	1.31662e-06	2	26	GO:0035082	axoneme assembly	0.000214208
heat v. ambient	BP	1289	1.4174e-06	4	62	GO:0002429;GO:0002757;GO:0002768;GO:0002764	immune response-regulating signaling pathway	0.000220997
heat v. ambient	BP	-615	3.39121e-06	5	260	GO:0006812	cation transport	0.000507596
heat v. ambient	BP	2052	4.52438e-06	2	22	GO:0002495;GO:0002504;GO:0019886	antigen processing and presentation of peptide antigen via MHC class II	0.000651163
heat v. ambient	BP	536	4.84071e-06	2	335	GO:0051603;GO:0006511;GO:0019941;GO:0043632	proteolysis involved in cellular protein catabolic process	0.000670886
heat v. ambient	BP	524	6.10879e-06	2	344	GO:0043207;GO:0009607;GO:0051707	response to biotic stimulus	0.000816396
heat v. ambient	BP	983	7.01228e-06	2	93	GO:0006888	endoplasmic reticulum to Golgi vesicle-mediated transport	0.000904825
heat v. ambient	BP	-1916	7.80326e-06	2	24	GO:0002181	cytoplasmic translation	0.000973327
heat v. ambient	BP	-701	9.93744e-06	2	179	GO:0007389	pattern specification process	0.00119955
heat v. ambient	BP	-492	1.29424e-05	4	364	GO:0120036;GO:0030030	cell projection organization	0.00151345
heat v. ambient	BP	-943	1.78515e-05	2	92	GO:0015672	monovalent inorganic cation transport	0.00202425
heat v. ambient	BP	-691	2.26889e-05	3	169	GO:0007600	sensory perception	0.00249712
heat v. ambient	BP	419	2.48269e-05	4	476	GO:0009057;GO:0044265	macromolecule catabolic process	0.00253968
heat v. ambient	BP	-644	2.51117e-05	2	193	GO:0030001	metal ion transport	0.00253968
heat v. ambient	BP	1891	2.39025e-05	4	22	GO:0038095;GO:0038093	Fc receptor signaling pathway	0.00253968
heat v. ambient	BP	-683	3.34688e-05	4	166	GO:0007186	G protein-coupled receptor signaling pathway	0.00306412
heat v. ambient	BP	-375	3.35726e-05	4	585	GO:0044271	cellular nitrogen compound biosynthetic process	0.00306412
heat v. ambient	BP	441	3.20374e-05	1	414	GO:0044419	interspecies interaction between organisms	0.00306412
heat v. ambient	BP	-1393	3.46491e-05	2	39	GO:0001578	microtubule bundle formation	0.00308707
heat v. ambient	BP	1884	3.89876e-05	5	21	GO:1905897	regulation of response to endoplasmic reticulum stress	0.00339282
heat v. ambient	BP	-1259	4.04028e-05	2	47	GO:0097746;GO:0003018;GO:0035296;GO:0035150	vascular process in circulatory system	0.00343608
heat v. ambient	BP	-524	4.33931e-05	2	278	GO:0050877	nervous system process	0.00360837
heat v. ambient	BP	1292	4.5414e-05	2	44	GO:0006986;GO:0035966	response to topologically incorrect protein	0.00369433
heat v. ambient	BP	-377	5.25043e-05	2	546	GO:0006928	movement of cell or subcellular component	0.00418024
heat v. ambient	BP	795	5.49342e-05	2	115	GO:0016050	vesicle organization	0.00423185
heat v. ambient	BP	2674	5.54144e-05	2	10	GO:0043496	regulation of protein homodimerization activity	0.00423185
heat v. ambient	BP	1295	6.53329e-05	5	42	GO:0001959;GO:0060759	regulation of response to cytokine stimulus	0.00456859
heat v. ambient	BP	403	6.42625e-05	1	461	GO:0002376	immune system process	0.00456859
heat v. ambient	BP	1873	6.59284e-05	7	20	GO:0006622;GO:0061462	protein localization to lysosome	0.00456859
heat v. ambient	BP	1053	6.23178e-05	2	64	GO:0007041	lysosomal transport	0.00456859
heat v. ambient	BP	1747	6.58158e-05	4	23	GO:0042088;GO:0043011;GO:0001773;GO:0097028;GO:0045084;GO:0045075;GO:0045410;GO:0045672;GO:0051023;GO:1904996;GO:1904994	regulation of interleukin-12 biosynthetic process	0.00456859
heat v. ambient	BP	-1236	6.71552e-05	3	46	GO:0006813	potassium ion transport	0.00456899
heat v. ambient	BP	442	6.91581e-05	2	376	GO:1901565	organonitrogen compound catabolic process	0.00462124
heat v. ambient	BP	1629	7.63748e-05	3	26	GO:0042108	positive regulation of cytokine biosynthetic process	0.00488519
heat v. ambient	BP	1083	7.70247e-05	2	59	GO:0048284;GO:0061025	membrane fusion	0.00488519
heat v. ambient	BP	1630	7.55108e-05	8	26	GO:0051403	stress-activated MAPK cascade	0.00488519
heat v. ambient	BP	-578	9.07619e-05	2	207	GO:0048598	embryonic morphogenesis	0.00566052
heat v. ambient	BP	534	9.35806e-05	2	243	GO:0006955;GO:0098542	immune response	0.00574064
heat v. ambient	BP	358	0.000107245	2	558	GO:0006508	proteolysis	0.00637523
heat v. ambient	BP	693	0.000107333	4	140	GO:0045087	innate immune response	0.00637523
heat v. ambient	BP	-1771	0.000110473	3	21	GO:0006805	xenobiotic metabolic process	0.00645919
heat v. ambient	BP	1243	0.000126999	5	42	GO:0002224	toll-like receptor signaling pathway	0.00731121
heat v. ambient	BP	1946	0.00013113	2	17	GO:0002755	MyD88-dependent toll-like receptor signaling pathway	0.00732373
heat v. ambient	BP	855	0.000130193	5	89	GO:0007015	actin filament organization	0.00732373
heat v. ambient	BP	810	0.000133754	4	99	GO:0002697	regulation of immune effector process	0.00736038
heat v. ambient	BP	848	0.000135896	4	90	GO:0110053	regulation of actin filament organization	0.0073699
heat v. ambient	BP	-1730	0.000158006	5	21	GO:0016486;GO:0140448	peptide hormone processing	0.00844655
heat v. ambient	BP	1284	0.000165092	3	38	GO:0002478;GO:0048002;GO:0019884;GO:0019882	antigen processing and presentation	0.00870102
heat v. ambient	BP	-2276	0.000170443	8	12	GO:0036158	outer dynein arm assembly	0.00885831
heat v. ambient	BP	988	0.000174144	4	64	GO:0002221	pattern recognition receptor signaling pathway	0.00892666
heat v. ambient	BP	-930	0.000178425	6	72	GO:0008016;GO:1903522	regulation of blood circulation	0.00902252
heat v. ambient	BP	-1327	0.000185741	3	35	GO:0060285;GO:0001539;GO:0030317;GO:0097722	cilium-dependent cell motility	0.00926722
heat v. ambient	BP	-1204	0.000204262	2	42	GO:0008589	regulation of smoothened signaling pathway	0.00997139
heat v. ambient	BP	1423	0.000205184	5	30	GO:0030838	positive regulation of actin filament polymerization	0.00997139
heat v. ambient	BP	542	0.000208356	2	212	GO:0010498;GO:0030163;GO:0043161	protein catabolic process	0.00999577
heat v. ambient	BP	-1155	0.000228528	2	45	GO:0006937	regulation of muscle contraction	0.0108247
heat v. ambient	BP	1673	0.000258563	6	21	GO:0070498	interleukin-1-mediated signaling pathway	0.0120943
heat v. ambient	BP	-583	0.000268754	2	176	GO:0007267;GO:0023052	signaling	0.0123449
heat v. ambient	BP	1630	0.00027052	3	22	GO:0033209	tumor necrosis factor-mediated signaling pathway	0.0123449
heat v. ambient	BP	2695	0.000277902	2	8	GO:0071359	cellular response to dsRNA	0.012529
heat v. ambient	BP	475	0.000292362	3	265	GO:0006952	defense response	0.013024
heat v. ambient	BP	874	0.000299362	2	76	GO:0007030	Golgi organization	0.013179
heat v. ambient	BP	783	0.000317007	3	94	GO:0007034	vacuolar transport	0.0137935
heat v. ambient	BP	737	0.000325234	5	106	GO:0001819	positive regulation of cytokine production	0.0138219
heat v. ambient	BP	1944	0.000332268	2	15	GO:0006801	superoxide metabolic process	0.0138219
heat v. ambient	BP	1241	0.000327143	3	37	GO:0042035	regulation of cytokine biosynthetic process	0.0138219
heat v. ambient	BP	-1606	0.000332436	3	22	GO:0098900	regulation of action potential	0.0138219
heat v. ambient	BP	-1221	0.000340654	2	38	GO:0007224	smoothened signaling pathway	0.014008
heat v. ambient	BP	926	0.000353694	2	66	GO:0030833;GO:0008064;GO:0030832	regulation of actin polymerization or depolymerization	0.0141722
heat v. ambient	BP	-1676	0.00035601	7	20	GO:0044458	motile cilium assembly	0.0141722
heat v. ambient	BP	1444	0.000353457	3	27	GO:2001234	negative regulation of apoptotic signaling pathway	0.0141722
heat v. ambient	BP	1030	0.000363573	2	53	GO:0031098	stress-activated protein kinase signaling cascade	0.0143209
heat v. ambient	BP	1410	0.000379546	7	28	GO:0051258	protein polymerization	0.0147944
heat v. ambient	BP	1489	0.000391284	4	25	GO:0002711	positive regulation of T cell mediated immunity	0.0150947
heat v. ambient	BP	1917	0.000402516	5	15	GO:0046426;GO:1904893	negative regulation of receptor signaling pathway via JAK-STAT	0.0153695
heat v. ambient	BP	-1312	0.000410844	2	32	GO:0001508	action potential	0.0153738
heat v. ambient	BP	-1799	0.000407417	2	17	GO:0061512	protein localization to cilium	0.0153738
heat v. ambient	BP	1479	0.000426311	3	25	GO:0061077	chaperone-mediated protein folding	0.0157946
heat v. ambient	BP	-695	0.000442267	3	114	GO:0003002	regionalization	0.0162251
heat v. ambient	BP	-2125	0.000447474	7	12	GO:0010881;GO:0010882	regulation of cardiac muscle contraction by calcium ion signaling	0.0162568
heat v. ambient	BP	373	0.000461221	2	410	GO:0034613;GO:0070727	cellular macromolecule localization	0.0165951
heat v. ambient	BP	1830	0.000486341	4	16	GO:0002460	adaptive immune response based on somatic recombination of immune receptors built from immunoglobulin superfamily domains	0.0171067
heat v. ambient	BP	498	0.000484138	2	222	GO:0002684	positive regulation of immune system process	0.0171067
heat v. ambient	BP	-1560	0.000489155	4	22	GO:0003351;GO:0006858	extracellular transport	0.0171067
heat v. ambient	BP	-671	0.000508716	2	120	GO:0009165;GO:1901293	nucleoside phosphate biosynthetic process	0.0176261
heat v. ambient	BP	1670	0.00052201	2	19	GO:0007254	JNK cascade	0.0178461
heat v. ambient	BP	-728	0.000524606	2	101	GO:0030705;GO:0010970;GO:0099111	microtubule-based transport	0.0178461
heat v. ambient	BP	-470	0.000598629	2	242	GO:0070925	organelle assembly	0.0201808
heat v. ambient	BP	595	0.000624421	2	148	GO:0045088;GO:0002831	regulation of response to biotic stimulus	0.0208624
heat v. ambient	BP	-1435	0.000631322	2	25	GO:0035065;GO:2000756;GO:1901983	regulation of protein acetylation	0.0209062
heat v. ambient	BP	1738	0.000638729	3	17	GO:0001961;GO:0060760	positive regulation of response to cytokine stimulus	0.020966
heat v. ambient	BP	808	0.000703954	7	78	GO:0043123	positive regulation of I-kappaB kinase/NF-kappaB signaling	0.0228758
heat v. ambient	BP	2050	0.000709137	2	12	GO:0050732	negative regulation of peptidyl-tyrosine phosphorylation	0.0228758
heat v. ambient	BP	595	0.000747885	2	144	GO:0002252	immune effector process	0.0239195
heat v. ambient	BP	781	0.00079047	3	82	GO:0002274	myeloid leukocyte activation	0.0250673
heat v. ambient	BP	1747	0.000866081	3	16	GO:0051646	mitochondrion localization	0.0272343
heat v. ambient	BP	719	0.000893644	2	95	GO:0002253	activation of immune response	0.0278668
heat v. ambient	BP	465	0.000944202	4	229	GO:0050776	regulation of immune response	0.0292
heat v. ambient	BP	-2087	0.000964655	3	11	GO:0036159	inner dynein arm assembly	0.0294324
heat v. ambient	BP	545	0.000967447	2	165	GO:0072594	establishment of protein localization to organelle	0.0294324
heat v. ambient	BP	-1261	0.00100185	2	30	GO:0006814	sodium ion transport	0.0299913
heat v. ambient	BP	-1508	0.000994106	4	21	GO:0098739	import across plasma membrane	0.0299913
heat v. ambient	BP	340	0.00103389	3	435	GO:0080134	regulation of response to stress	0.0307049
heat v. ambient	BP	3064	0.00108476	4	5	GO:0042100	B cell proliferation	0.0319621
heat v. ambient	BP	934	0.00110355	2	54	GO:0007249	I-kappaB kinase/NF-kappaB signaling	0.0320115
heat v. ambient	BP	-1460	0.00110011	2	22	GO:0018200	peptidyl-glutamic acid modification	0.0320115
heat v. ambient	BP	-1020	0.0011331	3	45	GO:0042752	regulation of circadian rhythm	0.0323669
heat v. ambient	BP	-712	0.00112896	5	93	GO:0046390;GO:0072522;GO:0009152;GO:0006164;GO:0009260	purine-containing compound biosynthetic process	0.0323669
heat v. ambient	BP	-1065	0.00116952	3	41	GO:0007368;GO:0009855;GO:0009799	determination of left/right symmetry	0.0329049
heat v. ambient	BP	469	0.00116358	2	217	GO:0045321;GO:0001775	cell activation	0.0329049
heat v. ambient	BP	-2247	0.00130472	7	9	GO:0035721	intraciliary retrograde transport	0.0364349
heat v. ambient	BP	1229	0.00134502	2	30	GO:0007250	activation of NF-kappaB-inducing kinase activity	0.0372818
heat v. ambient	BP	1491	0.00148217	2	20	GO:0002763	positive regulation of myeloid leukocyte differentiation	0.0396074
heat v. ambient	BP	764	0.00146886	2	77	GO:0019221	cytokine-mediated signaling pathway	0.0396074
heat v. ambient	BP	-637	0.00147334	2	111	GO:0019932	second-messenger-mediated signaling	0.0396074
heat v. ambient	BP	-1850	0.0014686	2	13	GO:0035735	intraciliary transport involved in cilium assembly	0.0396074
heat v. ambient	BP	800	0.00147394	2	70	GO:0050773	regulation of dendrite development	0.0396074
heat v. ambient	BP	-1616	0.00149242	5	17	GO:2000300	regulation of synaptic vesicle exocytosis	0.0396074
heat v. ambient	BP	-2094	0.001587	2	10	GO:0008218	bioluminescence	0.0418207
heat v. ambient	BP	1559	0.00161861	2	18	GO:0007029	endoplasmic reticulum organization	0.0420614
heat v. ambient	BP	-817	0.00161728	3	66	GO:0007605;GO:0050954	sensory perception of mechanical stimulus	0.0420614
heat v. ambient	BP	-1227	0.00164779	3	29	GO:0001708	cell fate specification	0.0425244
heat v. ambient	BP	-488	0.00173032	3	186	GO:0000226	microtubule cytoskeleton organization	0.0443484
heat v. ambient	BP	367	0.0017423	2	336	GO:0045597	positive regulation of cell differentiation	0.0443516
heat v. ambient	BP	-1744	0.00186923	2	14	GO:0045880	positive regulation of smoothened signaling pathway	0.0472612
heat v. ambient	BP	2659	0.00188983	2	6	GO:0060544;GO:0062098	regulation of programmed necrotic cell death	0.0474613
heat v. ambient	BP	589	0.00191627	4	124	GO:0006913;GO:0051169	nucleocytoplasmic transport	0.0475209
heat v. ambient	BP	923	0.0019176	2	50	GO:1902107;GO:1903708	positive regulation of hemopoiesis	0.0475209
heat v. ambient	BP	1454	0.0019384	3	20	GO:0042026	protein refolding	0.0477203
heat v. ambient	BP	-1797	0.00200728	2	13	GO:0003352;GO:0060632;GO:0003356	regulation of microtubule-based movement	0.0490932
heat v. ambient	BP	-583	0.00206423	2	125	GO:0098662;GO:0098655;GO:0098660	inorganic ion transmembrane transport	0.0501581
heat v. ambient	BP	2283	0.00207788	2	8	GO:0008053	mitochondrial fusion	0.050164
heat v. ambient	BP	750	0.00218604	2	74	GO:0002699;GO:0002703;GO:0002705	positive regulation of immune effector process	0.052437
heat v. ambient	BP	-1173	0.0022259	2	30	GO:0055117;GO:0006942	regulation of striated muscle contraction	0.053053
heat v. ambient	BP	-2023	0.00228713	3	10	GO:0035725	sodium ion transmembrane transport	0.0541673
heat v. ambient	BP	-470	0.00236301	2	189	GO:0043269	regulation of ion transport	0.0556124
heat v. ambient	BP	-293	0.00242374	4	506	GO:0009059;GO:0034645	macromolecule biosynthetic process	0.0563331
heat v. ambient	BP	1460	0.00241931	7	19	GO:0030032;GO:0097581	lamellipodium organization	0.0563331
heat v. ambient	BP	438	0.0024613	4	216	GO:0001817	regulation of cytokine production	0.056853
heat v. ambient	BP	2003	0.00252046	2	10	GO:1903573	negative regulation of response to endoplasmic reticulum stress	0.0578623
heat v. ambient	BP	-1826	0.00256722	7	12	GO:0018095	protein polyglutamylation	0.0585764
heat v. ambient	BP	349	0.00260393	2	344	GO:0007049	cell cycle	0.0586982
heat v. ambient	BP	396	0.0025956	3	264	GO:0033365	protein localization to organelle	0.0586982
heat v. ambient	BP	-1345	0.00264168	3	22	GO:0016079	synaptic vesicle exocytosis	0.0591926
heat v. ambient	BP	2808	0.00274483	2	5	GO:0001836	release of cytochrome c from mitochondria	0.0611378
heat v. ambient	BP	-2797	0.00284838	2	5	GO:0042178	xenobiotic catabolic process	0.0630689
heat v. ambient	BP	2207	0.00291487	4	8	GO:0043555	regulation of translation in response to stress	0.0637863
heat v. ambient	BP	388	0.00290648	2	268	GO:0051301	cell division	0.0637863
heat v. ambient	BP	603	0.00299358	2	108	GO:0016197	endosomal transport	0.0651278
heat v. ambient	BP	419	0.00301573	4	227	GO:0061024	membrane organization	0.0652304
heat v. ambient	BP	1724	0.00304743	2	13	GO:0050829	defense response to Gram-negative bacterium	0.0655372
heat v. ambient	BP	1504	0.00312359	4	17	GO:0034620;GO:0035967	cellular response to topologically incorrect protein	0.0667913
heat v. ambient	BP	1867	0.00315525	3	11	GO:0010939	regulation of necrotic cell death	0.0670849
heat v. ambient	BP	-1595	0.00323405	2	15	GO:0031116;GO:0031112	positive regulation of microtubule polymerization or depolymerization	0.0683718
heat v. ambient	BP	1312	0.00335752	3	22	GO:0002637	regulation of immunoglobulin production	0.0686549
heat v. ambient	BP	538	0.00332783	3	133	GO:0043122	regulation of I-kappaB kinase/NF-kappaB signaling	0.0686549
heat v. ambient	BP	1343	0.0033554	2	21	GO:0045670	regulation of osteoclast differentiation	0.0686549
heat v. ambient	BP	516	0.00335585	2	145	GO:0097435	supramolecular fiber organization	0.0686549
heat v. ambient	BP	-954	0.00327492	3	42	GO:1903305	regulation of regulated secretory pathway	0.0686549
heat v. ambient	BP	-2055	0.00328981	2	9	GO:1903749	positive regulation of establishment of protein localization to mitochondrion	0.0686549
heat v. ambient	BP	2315	0.0034836	3	7	GO:0006020	inositol metabolic process	0.0697155
heat v. ambient	BP	465	0.00349155	5	178	GO:0022604	regulation of cell morphogenesis	0.0697155
heat v. ambient	BP	2167	0.00346041	2	8	GO:0034314	Arp2/3 complex-mediated actin nucleation	0.0697155
heat v. ambient	BP	-1009	0.00350254	2	37	GO:0051952	regulation of amine transport	0.0697155
heat v. ambient	BP	788	0.00346479	2	61	GO:2001233	regulation of apoptotic signaling pathway	0.0697155
heat v. ambient	BP	-1179	0.00353344	3	27	GO:0014059;GO:0050433	regulation of catecholamine secretion	0.0699584
heat v. ambient	BP	-468	0.00363326	2	174	GO:0015711;GO:0006820	anion transport	0.0715561
heat v. ambient	BP	1691	0.00365981	3	13	GO:0031666;GO:0031664	regulation of lipopolysaccharide-mediated signaling pathway	0.0717017
heat v. ambient	BP	-2298	0.0037314	2	7	GO:0071873	response to norepinephrine	0.0727235
heat v. ambient	BP	786	0.00380779	3	60	GO:1901224;GO:1901222	regulation of NIK/NF-kappaB signaling	0.0738278
heat v. ambient	BP	1237	0.00389272	2	24	GO:0002726;GO:0002724;GO:0032743	positive regulation of interleukin-2 production	0.0739714
heat v. ambient	BP	681	0.0038381	2	80	GO:0045089;GO:0002833	positive regulation of response to biotic stimulus	0.0739714
heat v. ambient	BP	2289	0.00386455	2	7	GO:0050435	amyloid-beta metabolic process	0.0739714
heat v. ambient	BP	306	0.00389427	2	415	GO:0070647	protein modification by small protein conjugation or removal	0.0739714
heat v. ambient	BP	725	0.00396413	4	70	GO:0018105;GO:0018209	peptidyl-serine modification	0.074918
heat v. ambient	BP	-2699	0.00399698	2	5	GO:0086065	cell communication involved in cardiac conduction	0.0751592
heat v. ambient	BP	1612	0.00402572	3	14	GO:0009226	nucleotide-sugar biosynthetic process	0.0753212
heat v. ambient	BP	-1740	0.00406203	6	12	GO:0045907;GO:0019229	regulation of vasoconstriction	0.0756225
heat v. ambient	BP	-2690	0.0041204	3	5	GO:0034454;GO:0072393	microtubule anchoring at centrosome	0.0763295
heat v. ambient	BP	2452	0.00417563	2	6	GO:0002262	myeloid cell homeostasis	0.0766076
heat v. ambient	BP	2686	0.00417636	2	5	GO:0043558	regulation of translational initiation in response to stress	0.0766076
heat v. ambient	BP	1155	0.00424598	3	27	GO:0070534	protein K63-linked ubiquitination	0.0775047
heat v. ambient	BP	1338	0.00435405	4	20	GO:0002223;GO:0002220;GO:0002758	innate immune response activating cell surface receptor signaling pathway	0.0783245
heat v. ambient	BP	515	0.00437462	2	137	GO:0016032;GO:0044403	symbiotic process	0.0783245
heat v. ambient	BP	-1727	0.00434352	3	12	GO:0048793	pronephros development	0.0783245
heat v. ambient	BP	2258	0.00437391	2	7	GO:0051354	negative regulation of oxidoreductase activity	0.0783245
heat v. ambient	BP	2434	0.00446712	3	6	GO:0090073	positive regulation of protein homodimerization activity	0.0795999
heat v. ambient	BP	2432	0.00449451	3	6	GO:0070227;GO:0071887;GO:0070231	leukocyte apoptotic process	0.0797084
heat v. ambient	BP	1881	0.00455462	5	10	GO:0010559;GO:1903018	regulation of glycoprotein metabolic process	0.0800159
heat v. ambient	BP	-1147	0.00453405	3	27	GO:0015807	L-amino acid transport	0.0800159
heat v. ambient	BP	-1982	0.00458449	5	9	GO:0050893;GO:1905144	sensory processing	0.0801643
heat v. ambient	BP	2649	0.00471816	2	5	GO:0036010	protein localization to endosome	0.0821179
heat v. ambient	BP	553	0.00478653	2	116	GO:0006605	protein targeting	0.08254
heat v. ambient	BP	-1642	0.00476902	3	13	GO:0021604;GO:0048532	anatomical structure arrangement	0.08254
heat v. ambient	BP	-750	0.00501543	3	62	GO:0001764	neuron migration	0.0856974
heat v. ambient	BP	2402	0.00501432	2	6	GO:0097300;GO:0070265	necrotic cell death	0.0856974
heat v. ambient	BP	-1058	0.00503879	3	31	GO:0046928;GO:0051588	regulation of neurotransmitter transport	0.0857053
heat v. ambient	BP	2219	0.00511515	2	7	GO:0060628	regulation of ER to Golgi vesicle-mediated transport	0.0866103
heat v. ambient	BP	-1422	0.0052058	6	17	GO:0015809;GO:0015802	basic amino acid transport	0.0873546
heat v. ambient	BP	2620	0.00519451	2	5	GO:0090110	COPII-coated vesicle cargo loading	0.0873546
heat v. ambient	BP	310	0.00525617	3	376	GO:0002682	regulation of immune system process	0.0878062
heat v. ambient	BP	588	0.00531765	7	100	GO:0000165;GO:0023014	signal transduction by protein phosphorylation	0.0884385
heat v. ambient	BP	1306	0.00536949	4	20	GO:0010823	negative regulation of mitochondrion organization	0.0889055
heat v. ambient	BP	-483	0.00549391	3	148	GO:0042391	regulation of membrane potential	0.0897739
heat v. ambient	BP	810	0.00548244	3	52	GO:0072593	reactive oxygen species metabolic process	0.0897739
heat v. ambient	BP	646	0.00548505	3	82	GO:1901888	regulation of cell junction assembly	0.0897739
heat v. ambient	BP	793	0.00560987	2	54	GO:0022409;GO:0050870;GO:1903039	positive regulation of cell-cell adhesion	0.0912701
heat v. ambient	BP	-260	0.00576598	1	533	GO:0022414	reproductive process	0.0930012
heat v. ambient	BP	695	0.00574543	3	70	GO:1902105	regulation of leukocyte differentiation	0.0930012
heat v. ambient	BP	2362	0.00579529	4	6	GO:0007220	Notch receptor processing	0.0930729
heat v. ambient	BP	603	0.00586575	2	93	GO:0046777	protein autophosphorylation	0.0938018
heat v. ambient	BP	-1543	0.00590375	6	14	GO:0042310;GO:0097756	negative regulation of blood vessel diameter	0.0940079
heat v. ambient	BP	-1259	0.00595889	3	21	GO:0071805	potassium ion transmembrane transport	0.0944838
heat v. ambient	BP	515	0.00605074	4	127	GO:0032535	regulation of cellular component size	0.0955353
heat v. ambient	BP	1080	0.00647052	4	28	GO:0030968	endoplasmic reticulum unfolded protein response	0.0980271
heat v. ambient	BP	1726	0.00634125	5	11	GO:0031365	N-terminal protein amino acid modification	0.0980271
heat v. ambient	BP	-2554	0.00644853	4	5	GO:0035845	photoreceptor cell outer segment organization	0.0980271
heat v. ambient	BP	2554	0.00645687	6	5	GO:0048312	intracellular distribution of mitochondria	0.0980271
heat v. ambient	BP	-856	0.00632192	3	45	GO:0050806	positive regulation of synaptic transmission	0.0980271
heat v. ambient	BP	1479	0.00632225	3	15	GO:0051085;GO:0051084;GO:0006458	'de novo' protein folding	0.0980271
heat v. ambient	BP	1013	0.00634881	4	32	GO:0051881	regulation of mitochondrial membrane potential	0.0980271
heat v. ambient	BP	2556	0.00639869	2	5	GO:0070212	protein poly-ADP-ribosylation	0.0980271
heat v. ambient	BP	-1252	0.00624163	5	21	GO:1903524	positive regulation of blood circulation	0.0980271
heat v. ambient	BP	1723	0.00643884	2	11	GO:1905898	positive regulation of response to endoplasmic reticulum stress	0.0980271
heat v. ambient	BP	-953	0.00650679	3	36	GO:0050906	detection of stimulus involved in sensory perception	0.0981791
heat v. ambient	BP	244	0.00658257	3	592	GO:0032270;GO:0051247	positive regulation of protein metabolic process	0.0989236
heat v. ambient	MF	-1336	2.11538e-15	2	139	GO:0003735	structural constituent of ribosome	1.87211e-12
heat v. ambient	MF	-833	1.69466e-10	3	235	GO:0005261;GO:0005216;GO:0015267;GO:0022803	passive transmembrane transporter activity	7.49889e-08
heat v. ambient	MF	-994	2.63327e-10	5	160	GO:0022836	gated channel activity	7.76815e-08
heat v. ambient	MF	-608	3.55333e-10	2	439	GO:0015075;GO:0015318	ion transmembrane transporter activity	7.86174e-08
heat v. ambient	MF	-612	9.15015e-09	1	360	GO:0005198	structural molecule activity	1.47497e-06
heat v. ambient	MF	-645	1.16664e-08	2	317	GO:0022890;GO:0008324	cation transmembrane transporter activity	1.47497e-06
heat v. ambient	MF	-768	1.04324e-08	3	222	GO:0046873	metal ion transmembrane transporter activity	1.47497e-06
heat v. ambient	MF	1619	3.63623e-08	3	45	GO:0051082	unfolded protein binding	4.02258e-06
heat v. ambient	MF	-1157	6.86067e-08	6	85	GO:0022843;GO:0005244;GO:0022832	voltage-gated channel activity	6.74633e-06
heat v. ambient	MF	-880	8.59601e-08	4	146	GO:0004930	G protein-coupled receptor activity	7.60747e-06
heat v. ambient	MF	-1195	1.0619e-06	4	65	GO:0015079	potassium ion transmembrane transporter activity	8.5435e-05
heat v. ambient	MF	528	1.26047e-06	2	343	GO:0019901;GO:0019900	kinase binding	9.29598e-05
heat v. ambient	MF	598	3.17132e-06	2	243	GO:0004842;GO:0019787	ubiquitin-like protein transferase activity	0.000215894
heat v. ambient	MF	-397	3.61932e-06	2	573	GO:0022857;GO:0005215	transporter activity	0.000228792
heat v. ambient	MF	-1219	6.89658e-06	2	53	GO:0005249;GO:0005267	potassium channel activity	0.000406898
heat v. ambient	MF	-1693	7.93896e-06	3	27	GO:0045503;GO:0008569;GO:0045505	dynein intermediate chain binding	0.000439124
heat v. ambient	MF	726	1.00317e-05	2	146	GO:0031625;GO:0044389	ubiquitin-like protein ligase binding	0.000522238
heat v. ambient	MF	-1328	1.60148e-05	4	41	GO:0019843	rRNA binding	0.000787394
heat v. ambient	MF	-668	1.82972e-05	3	163	GO:0015077	monovalent inorganic cation transmembrane transporter activity	0.000852264
heat v. ambient	MF	492	2.01648e-05	2	304	GO:0008289	lipid binding	0.000892294
heat v. ambient	MF	-846	3.10877e-05	4	95	GO:0015085;GO:0005262	calcium ion transmembrane transporter activity	0.00125057
heat v. ambient	MF	1233	0.000141625	2	37	GO:0031996	thioesterase binding	0.00544947
heat v. ambient	MF	1039	0.000169944	3	51	GO:0047485	protein N-terminus binding	0.00626667
heat v. ambient	MF	-904	0.000179133	3	67	GO:0099094;GO:0015276;GO:0022834	ligand-gated ion channel activity	0.00634132
heat v. ambient	MF	-576	0.000296375	4	156	GO:0008509	anion transmembrane transporter activity	0.0100881
heat v. ambient	MF	1915	0.000449035	2	13	GO:0070628	proteasome binding	0.0141927
heat v. ambient	MF	-1307	0.000446146	2	28	GO:1990939	ATP-dependent microtubule motor activity	0.0141927
heat v. ambient	MF	3069	0.000481975	4	5	GO:0051400	BH domain binding	0.0147085
heat v. ambient	MF	-1567	0.000520817	2	19	GO:0004745	retinol dehydrogenase activity	0.0153641
heat v. ambient	MF	-2021	0.000656466	2	11	GO:0005432;GO:0015368	calcium:cation antiporter activity	0.018741
heat v. ambient	MF	-1247	0.000804273	5	28	GO:0015179	L-amino acid transmembrane transporter activity	0.0222432
heat v. ambient	MF	-725	0.000831455	5	83	GO:0015293	symporter activity	0.0222981
heat v. ambient	MF	-1431	0.00086754	3	21	GO:0005245	voltage-gated calcium channel activity	0.0225816
heat v. ambient	MF	824	0.000932165	4	63	GO:0005126	cytokine receptor binding	0.0228407
heat v. ambient	MF	-902	0.00098073	3	52	GO:0015171	amino acid transmembrane transporter activity	0.0228407
heat v. ambient	MF	1801	0.000965948	3	13	GO:0043422	protein kinase B binding	0.0228407
heat v. ambient	MF	1033	0.000921093	3	40	GO:0051087	chaperone binding	0.0228407
heat v. ambient	MF	-977	0.00101909	4	44	GO:0008528;GO:0001653	peptide receptor activity	0.0228895
heat v. ambient	MF	-804	0.00103456	2	65	GO:0015081	sodium ion transmembrane transporter activity	0.0228895
heat v. ambient	MF	1367	0.00112313	2	22	GO:0005484	SNAP receptor activity	0.0242432
heat v. ambient	MF	1592	0.00121396	3	16	GO:0004869	cysteine-type endopeptidase inhibitor activity	0.024985
heat v. ambient	MF	-1646	0.00119923	3	15	GO:0051959	dynein light intermediate chain binding	0.024985
heat v. ambient	MF	-521	0.00136056	2	149	GO:0008237	metallopeptidase activity	0.0273658
heat v. ambient	MF	-623	0.00140838	2	103	GO:0003774	motor activity	0.0276981
heat v. ambient	MF	-349	0.00154638	2	335	GO:0003700	DNA-binding transcription factor activity	0.0292392
heat v. ambient	MF	1120	0.00155282	-1	31	GO:0008565	obsolete protein transporter activity	0.0292392
heat v. ambient	MF	2773	0.0016109	2	5	GO:0005035	death receptor activity	0.0297009
heat v. ambient	MF	-562	0.00166221	2	123	GO:0015291	secondary active transmembrane transporter activity	0.0300215
heat v. ambient	MF	-1590	0.00175098	2	15	GO:0005251	delayed rectifier potassium channel activity	0.0303936
heat v. ambient	MF	1165	0.00175149	3	28	GO:0031624;GO:0044390	ubiquitin-like protein conjugating enzyme binding	0.0303936
heat v. ambient	MF	-1178	0.00187872	2	27	GO:0019205	nucleobase-containing compound kinase activity	0.0313711
heat v. ambient	MF	517	0.00215401	2	139	GO:0005096;GO:0030695;GO:0060589	nucleoside-triphosphatase regulator activity	0.0353019
heat v. ambient	MF	-1667	0.00224808	5	13	GO:0005283;GO:0005416	amino acid:cation symporter activity	0.0361736
heat v. ambient	MF	-1279	0.00230355	5	22	GO:0008227	G protein-coupled amine receptor activity	0.0364043
heat v. ambient	MF	1171	0.00242268	3	26	GO:0032266	phosphatidylinositol-3-phosphate binding	0.0376152
heat v. ambient	MF	-1624	0.00291539	2	13	GO:0050145	nucleoside monophosphate kinase activity	0.0437309
heat v. ambient	MF	-1224	0.00287331	2	23	GO:0098960;GO:1904315;GO:0099529	postsynaptic neurotransmitter receptor activity	0.0437309
heat v. ambient	MF	426	0.00330626	2	189	GO:0003779	actin binding	0.0450659
heat v. ambient	MF	-298	0.00340896	3	395	GO:0004888;GO:0038023;GO:0060089	signaling receptor activity	0.0450659
heat v. ambient	MF	-1681	0.0030689	6	12	GO:0004935	adrenergic receptor activity	0.0450659
heat v. ambient	MF	844	0.00333279	2	47	GO:0005164;GO:0032813	tumor necrosis factor receptor superfamily binding	0.0450659
heat v. ambient	MF	419	0.00335892	3	195	GO:0008047	enzyme activator activity	0.0450659
heat v. ambient	MF	869	0.00311017	3	45	GO:0009055	electron transfer activity	0.0450659
heat v. ambient	MF	1296	0.00324292	3	20	GO:0031435	mitogen-activated protein kinase kinase kinase binding	0.0450659
heat v. ambient	MF	539	0.00341177	3	116	GO:0035091	phosphatidylinositol binding	0.0450659
heat v. ambient	MF	-1653	0.00360879	2	12	GO:0016805	dipeptidase activity	0.0469674
heat v. ambient	MF	753	0.00367964	5	58	GO:0004725	protein tyrosine phosphatase activity	0.0471954
heat v. ambient	MF	1646	0.00373993	1	12	GO:0044183	protein folding chaperone	0.0472834
heat v. ambient	MF	-682	0.00385015	4	70	GO:0003777	microtubule motor activity	0.0473247
heat v. ambient	MF	-1422	0.00383735	2	16	GO:0016404	15-hydroxyprostaglandin dehydrogenase (NAD+) activity	0.0473247
heat v. ambient	MF	1377	0.00390657	3	17	GO:0061631;GO:0061650	ubiquitin conjugating enzyme activity	0.0473605
heat v. ambient	MF	-820	0.00435382	3	47	GO:0030594;GO:0005230;GO:0022824;GO:0022835	neurotransmitter receptor activity	0.0520693
heat v. ambient	MF	-272	0.00443667	5	454	GO:0005509	calcium ion binding	0.0523527
heat v. ambient	MF	344	0.00479751	3	270	GO:0017016;GO:0031267;GO:0051020	GTPase binding	0.0558658
heat v. ambient	MF	-572	0.00506262	2	94	GO:0005539	glycosaminoglycan binding	0.0581872
heat v. ambient	MF	-1231	0.00517846	3	20	GO:0009975;GO:0016849	phosphorus-oxygen lyase activity	0.0587556
heat v. ambient	MF	-1937	0.00533658	6	8	GO:0004017	adenylate kinase activity	0.0597832
heat v. ambient	MF	-1221	0.00553404	6	20	GO:0022839	ion gated channel activity	0.0604645
heat v. ambient	MF	887	0.00550883	4	38	GO:0031593	polyubiquitin modification-dependent protein binding	0.0604645
heat v. ambient	MF	645	0.00560753	2	72	GO:1901981	phosphatidylinositol phosphate binding	0.0605203
heat v. ambient	MF	639	0.00573041	3	73	GO:0061630;GO:0061659	ubiquitin-like protein ligase activity	0.0611014
heat v. ambient	MF	1278	0.00585665	5	18	GO:0004715	non-membrane spanning protein tyrosine kinase activity	0.061704
heat v. ambient	MF	-1494	0.00616638	2	13	GO:0004114;GO:0004112	cyclic-nucleotide phosphodiesterase activity	0.0635183
heat v. ambient	MF	1555	0.0061724	2	12	GO:0042805	actinin binding	0.0635183
heat v. ambient	MF	-1174	0.0062985	2	21	GO:0042165	neurotransmitter binding	0.064071
heat v. ambient	MF	1599	0.00701472	2	11	GO:0070273	phosphatidylinositol-4-phosphate binding	0.0705457
heat v. ambient	MF	2000	0.00712059	4	7	GO:0061578	Lys63-specific deubiquitinase activity	0.0708058
heat v. ambient	MF	-1460	0.00747705	5	13	GO:0004550	nucleoside diphosphate kinase activity	0.0735244
heat v. ambient	MF	-957	0.00781348	2	30	GO:0004180	carboxypeptidase activity	0.0743618
heat v. ambient	MF	758	0.00779324	2	48	GO:0019903	protein phosphatase binding	0.0743618
heat v. ambient	MF	-1399	0.00781429	2	14	GO:1901682	sulfur compound transmembrane transporter activity	0.0743618
heat v. ambient	MF	-1965	0.00819296	2	7	GO:0004937;GO:0004936	alpha1-adrenergic receptor activity	0.0763239
heat v. ambient	MF	529	0.00812331	2	98	GO:0008234	cysteine-type peptidase activity	0.0763239
heat v. ambient	MF	727	0.00918367	4	50	GO:0043130;GO:0032182	ubiquitin-like protein binding	0.0837891
heat v. ambient	MF	-1413	0.00962335	2	13	GO:0004181	metallocarboxypeptidase activity	0.0860269
heat v. ambient	MF	617	0.00953437	3	69	GO:0031072	heat shock protein binding	0.0860269
heat v. ambient	MF	-995	0.00999049	2	26	GO:0033613	activating transcription factor binding	0.0875405
heat v. ambient	MF	-1227	0.0101321	2	17	GO:0033764;GO:0016229	steroid dehydrogenase activity	0.0879111
heat v. ambient	MF	-658	0.0104036	2	59	GO:0015103	inorganic anion transmembrane transporter activity	0.0893363
heat v. ambient	MF	1902	0.0104983	3	7	GO:0070064	proline-rich region binding	0.0893363
heat v. ambient	MF	1898	0.0106503	5	7	GO:0009931;GO:0010857	calcium-dependent protein kinase activity	0.089767
heat v. ambient	MF	-2243	0.0107568	5	5	GO:0015184;GO:0000099	sulfur amino acid transmembrane transporter activity	0.0898092
heat v. ambient	MF	-2239	0.010891	5	5	GO:0004068;GO:0004837	tyrosine decarboxylase activity	0.0900798
heat v. ambient	MF	-1492	0.0119039	4	11	GO:0005176	ErbB-2 class receptor binding	0.0975462
heat v. ambient	MF	511	0.0122989	2	94	GO:0004721	phosphoprotein phosphatase activity	0.099858
heat v. ambient	CC	-1364	3.33322e-24	2	197	GO:0005929	cilium	2.12659e-21
heat v. ambient	CC	-1692	3.70472e-16	2	81	GO:0005930	axoneme	1.18181e-13
heat v. ambient	CC	-491	5.65243e-12	3	772	GO:0120025;GO:0042995	cell projection	1.20208e-09
heat v. ambient	CC	-2403	2.50363e-10	2	24	GO:0022625	cytosolic large ribosomal subunit	3.99328e-08
heat v. ambient	CC	-549	5.42138e-10	2	477	GO:0005887;GO:0031226	intrinsic component of plasma membrane	6.91768e-08
heat v. ambient	CC	-1477	8.78639e-10	3	60	GO:0005840	ribosome	9.34286e-08
heat v. ambient	CC	-1330	1.5207e-09	3	72	GO:0031514	motile cilium	1.38601e-07
heat v. ambient	CC	-1734	3.98195e-09	2	40	GO:0030286	dynein complex	3.1756e-07
heat v. ambient	CC	-2186	3.02579e-07	2	19	GO:0005858	axonemal dynein complex	2.06536e-05
heat v. ambient	CC	-952	3.23724e-07	2	101	GO:0044391	ribosomal subunit	2.06536e-05
heat v. ambient	CC	-2101	4.43238e-07	2	20	GO:0030992	intraciliary transport particle B	2.57078e-05
heat v. ambient	CC	479	4.89376e-07	2	407	GO:0005789	endoplasmic reticulum membrane	2.60185e-05
heat v. ambient	CC	-803	8.81858e-07	4	132	GO:0034702;GO:1902495;GO:1990351	transporter complex	4.32789e-05
heat v. ambient	CC	1361	1.27754e-06	2	44	GO:0042470;GO:0048770	pigment granule	5.82194e-05
heat v. ambient	CC	772	1.51283e-06	2	137	GO:0030496	midbody	6.43458e-05
heat v. ambient	CC	1298	2.33118e-06	6	46	GO:0005798	Golgi-associated vesicle	8.91773e-05
heat v. ambient	CC	-2014	2.3762e-06	5	19	GO:0022627	cytosolic small ribosomal subunit	8.91773e-05
heat v. ambient	CC	518	2.73231e-06	2	297	GO:0048471	perinuclear region of cytoplasm	9.68452e-05
heat v. ambient	CC	-926	4.33744e-06	2	86	GO:0036064	ciliary basal body	0.000145647
heat v. ambient	CC	2687	1.44531e-05	2	9	GO:0034663	endoplasmic reticulum chaperone complex	0.000461054
heat v. ambient	CC	-1365	1.92652e-05	2	34	GO:0035869	ciliary transition zone	0.000585295
heat v. ambient	CC	377	2.43058e-05	5	467	GO:0005783	endoplasmic reticulum	0.000687914
heat v. ambient	CC	-853	2.58777e-05	2	85	GO:0034703	cation channel complex	0.000687914
heat v. ambient	CC	1538	2.53006e-05	2	26	GO:0035631	CD40 receptor complex	0.000687914
heat v. ambient	CC	-466	3.03131e-05	3	290	GO:0005874;GO:0099513;GO:0099512;GO:0099081	supramolecular polymer	0.000773589
heat v. ambient	CC	-769	3.36588e-05	2	102	GO:0016323	basolateral plasma membrane	0.000825936
heat v. ambient	CC	935	3.63514e-05	3	68	GO:0030135	coated vesicle	0.000858971
heat v. ambient	CC	-1032	4.80315e-05	2	54	GO:0005581	collagen trimer	0.00109443
heat v. ambient	CC	-1563	5.64928e-05	3	23	GO:0032391	photoreceptor connecting cilium	0.00124284
heat v. ambient	CC	795	6.66227e-05	2	88	GO:0030027	lamellipodium	0.00141684
heat v. ambient	CC	536	7.54074e-05	2	194	GO:0010008	endosome membrane	0.00155193
heat v. ambient	CC	-474	7.89644e-05	2	249	GO:0005813	centrosome	0.00157435
heat v. ambient	CC	-1592	8.77187e-05	2	21	GO:0001750	photoreceptor outer segment	0.0016959
heat v. ambient	CC	-924	9.62931e-05	4	62	GO:0015934	large ribosomal subunit	0.00180691
heat v. ambient	CC	-346	0.000117678	2	461	GO:0043005	neuron projection	0.0021451
heat v. ambient	CC	1565	0.000168192	2	20	GO:0030134	COPII-coated ER to Golgi transport vesicle	0.00298073
heat v. ambient	CC	261	0.000228232	4	786	GO:0031982;GO:0031410;GO:0097708	vesicle	0.00393546
heat v. ambient	CC	2582	0.000237793	6	7	GO:0033018	sarcoplasmic reticulum lumen	0.00399243
heat v. ambient	CC	-1475	0.000281265	2	21	GO:0036126;GO:0097729	9+2 motile cilium	0.0046012
heat v. ambient	CC	811	0.000308793	2	69	GO:0032154	cleavage furrow	0.00492525
heat v. ambient	CC	293	0.000322229	2	570	GO:0098805	whole membrane	0.00501421
heat v. ambient	CC	1517	0.000377228	2	19	GO:0030119	AP-type membrane coat adaptor complex	0.00573027
heat v. ambient	CC	-1599	0.000392379	3	17	GO:0097730	non-motile cilium	0.00582181
heat v. ambient	CC	369	0.00053399	2	320	GO:0005768	endosome	0.00774285
heat v. ambient	CC	818	0.000684432	2	60	GO:0000932	P-body	0.00949278
heat v. ambient	CC	458	0.000738314	2	193	GO:0005765;GO:0098852;GO:0005774	vacuolar membrane	0.00985255
heat v. ambient	CC	1309	0.000741258	2	23	GO:0030662	coated vesicle membrane	0.00985255
heat v. ambient	CC	-2535	0.000835801	2	6	GO:0030991	intraciliary transport particle A	0.0106648
heat v. ambient	CC	-530	0.000831284	2	140	GO:0097060	synaptic membrane	0.0106648
heat v. ambient	CC	-824	0.000953689	2	56	GO:0099699;GO:0099240	intrinsic component of synaptic membrane	0.0119305
heat v. ambient	CC	-608	0.000980113	2	103	GO:0005875	microtubule associated complex	0.0120252
heat v. ambient	CC	-977	0.00106134	4	39	GO:0015935	small ribosomal subunit	0.0127761
heat v. ambient	CC	723	0.00110439	2	71	GO:0031901	early endosome membrane	0.0130482
heat v. ambient	CC	-1728	0.00128487	3	12	GO:0005584;GO:0005583	fibrillar collagen trimer	0.0143815
heat v. ambient	CC	-1378	0.00124557	2	19	GO:0034451	centriolar satellite	0.0143815
heat v. ambient	CC	284	0.00128325	2	480	GO:0098796	membrane protein complex	0.0143815
heat v. ambient	CC	1882	0.00136397	2	10	GO:0030131	clathrin adaptor complex	0.0150036
heat v. ambient	CC	318	0.00186493	2	350	GO:0000139	Golgi membrane	0.0186228
heat v. ambient	CC	2042	0.00188965	2	8	GO:0005790	smooth endoplasmic reticulum	0.0186228
heat v. ambient	CC	1939	0.00175506	3	9	GO:0005832;GO:0101031	chaperone complex	0.0186228
heat v. ambient	CC	-929	0.00183848	2	39	GO:0008076;GO:0034705	potassium channel complex	0.0186228
heat v. ambient	CC	-2581	0.00189731	4	5	GO:0036156	inner dynein arm	0.0186228
heat v. ambient	CC	804	0.00188309	3	52	GO:1905368	peptidase complex	0.0186228
heat v. ambient	CC	-1821	0.00195459	2	10	GO:0031672	A band	0.0188944
heat v. ambient	CC	-944	0.00235592	2	36	GO:0099055;GO:0098936	integral component of postsynaptic membrane	0.022434
heat v. ambient	CC	1075	0.00269743	2	27	GO:0030120;GO:0030117	membrane coat	0.0253083
heat v. ambient	CC	1246	0.00274334	2	20	GO:0030660	Golgi-associated vesicle membrane	0.025366
heat v. ambient	CC	1537	0.00288052	5	13	GO:0012507	ER to Golgi transport vesicle membrane	0.0258841
heat v. ambient	CC	-1752	0.00287931	6	10	GO:0014704	intercalated disc	0.0258841
heat v. ambient	CC	2077	0.00310661	2	7	GO:0005885	Arp2/3 protein complex	0.027528
heat v. ambient	CC	-1582	0.0031979	2	12	GO:0042788	polysomal ribosome	0.0279488
heat v. ambient	CC	963	0.0034397	2	32	GO:0000502;GO:1905369	endopeptidase complex	0.0296558
heat v. ambient	CC	-1106	0.00359696	3	24	GO:0099738	cell cortex region	0.0305981
heat v. ambient	CC	-366	0.00370518	3	225	GO:0030425	dendrite	0.031104
heat v. ambient	CC	2185	0.00397409	3	6	GO:0044754;GO:0005767	secondary lysosome	0.0329282
heat v. ambient	CC	-262	0.00410996	2	445	GO:0005815	microtubule organizing center	0.0336173
heat v. ambient	CC	-805	0.00416969	2	44	GO:0030018	Z disc	0.0336742
heat v. ambient	CC	-538	0.00441656	3	98	GO:0045211	postsynaptic membrane	0.0352221
heat v. ambient	CC	1646	0.00511443	2	10	GO:0070971	endoplasmic reticulum exit site	0.040284
heat v. ambient	CC	519	0.00552242	2	100	GO:0005635;GO:0031967;GO:0031975	organelle envelope	0.0404977
heat v. ambient	CC	865	0.0053454	5	36	GO:0005793	endoplasmic reticulum-Golgi intermediate compartment	0.0404977
heat v. ambient	CC	456	0.00541014	2	131	GO:0005938	cell cortex	0.0404977
heat v. ambient	CC	1218	0.00547849	2	18	GO:0031201	SNARE complex	0.0404977
heat v. ambient	CC	2106	0.00549977	2	6	GO:0044322	endoplasmic reticulum quality control compartment	0.0404977
heat v. ambient	CC	-2314	0.0053602	5	5	GO:0060091;GO:0097732	kinocilium	0.0404977
heat v. ambient	CC	-533	0.00655997	2	91	GO:0005814	centriole	0.0475598
heat v. ambient	CC	411	0.00667581	3	154	GO:0098791;GO:0031984	organelle subcompartment	0.0478558
heat v. ambient	CC	-986	0.00690393	2	26	GO:0030315	T-tubule	0.0489412
heat v. ambient	CC	-1443	0.00718914	3	12	GO:0005618;GO:0030312	cell wall	0.050403
heat v. ambient	CC	209	0.00745626	2	629	GO:0005739	mitochondrion	0.0517075
heat v. ambient	CC	1027	0.00811478	2	23	GO:0033116	endoplasmic reticulum-Golgi intermediate compartment membrane	0.0556691
heat v. ambient	CC	412	0.00844645	4	144	GO:0005769	early endosome	0.0567246
heat v. ambient	CC	1998	0.00844561	3	6	GO:0032156	septin cytoskeleton	0.0567246
heat v. ambient	CC	-774	0.00861353	3	40	GO:0099056;GO:0098889	intrinsic component of presynaptic membrane	0.0572441
heat v. ambient	CC	245	0.00890422	2	421	GO:0005730	nucleolus	0.0577165
heat v. ambient	CC	-1836	0.00895601	5	7	GO:0036157	outer dynein arm	0.0577165
heat v. ambient	CC	2174	0.00891052	2	5	GO:0043220	Schmidt-Lanterman incisure	0.0577165
heat v. ambient	CC	1834	0.00904713	2	7	GO:0030137	COPI-coated vesicle	0.0577207
heat v. ambient	CC	-808	0.00929311	2	36	GO:0044306;GO:0043679	neuron projection terminus	0.058703
heat v. ambient	CC	770	0.00983572	2	39	GO:0030136	clathrin-coated vesicle	0.0609242
heat v. ambient	CC	-215	0.00978401	2	545	GO:0098590	plasma membrane region	0.0609242
heat v. ambient	CC	1692	0.0100212	2	8	GO:0070069	cytochrome complex	0.061476
heat v. ambient	CC	264	0.0101198	3	347	GO:0070013;GO:0043233;GO:0031974	organelle lumen	0.0614895
heat v. ambient	CC	1781	0.0112271	2	7	GO:0008250	oligosaccharyltransferase complex	0.0675745
heat v. ambient	CC	652	0.0117428	3	52	GO:0009898;GO:0098562	cytoplasmic side of membrane	0.0693693
heat v. ambient	CC	-1912	0.0117197	2	6	GO:0044292	dendrite terminus	0.0693693
heat v. ambient	CC	-704	0.0122063	3	44	GO:0044853	plasma membrane raft	0.0714462
heat v. ambient	CC	-345	0.0126358	2	186	GO:0030424	axon	0.0726276
heat v. ambient	CC	-1240	0.0125906	2	14	GO:0031088	platelet dense granule membrane	0.0726276
heat v. ambient	CC	1888	0.012841	2	6	GO:0008305;GO:0098636	integrin complex	0.0731476
heat v. ambient	CC	1878	0.013317	5	6	GO:0035579	specific granule membrane	0.0751882
heat v. ambient	CC	-1225	0.0136779	2	14	GO:0044291	cell-cell contact zone	0.076548
heat v. ambient	CC	785	0.013987	2	34	GO:0071013	catalytic step 2 spliceosome	0.0775976
heat v. ambient	CC	465	0.0149065	2	96	GO:0005788	endoplasmic reticulum lumen	0.0819859
heat v. ambient	CC	-257	0.0157491	3	321	GO:0045202	synapse	0.0858799
heat v. ambient	CC	-1493	0.0159461	2	9	GO:0000242	pericentriolar material	0.0862172
heat v. ambient	CC	1993	0.0164752	3	5	GO:0005744	TIM23 mitochondrial import inner membrane translocase complex	0.0882856
heat v. ambient	CC	300	0.0166054	2	228	GO:0005764;GO:0000323;GO:0005773	vacuole	0.0882856
heat v. ambient	CC	435	0.0168112	2	106	GO:0098552	side of membrane	0.0886409
heat v. ambient	CC	-1796	0.0179121	2	6	GO:0098831	presynaptic active zone cytoplasmic component	0.0936713
heat v. ambient	CC	1455	0.0188921	2	9	GO:0030140	trans-Golgi network transport vesicle	0.0972031
heat v. ambient	CC	1093	0.018774	2	16	GO:0071007	U2-type catalytic step 2 spliceosome	0.0972031
pre v. survivalheat	BP	457	4.4407e-06	2	466	GO:0022402	cell cycle process	0.0165994
pre v. survivalheat	MF	964	9.14862e-05	2	63	GO:0003697	single-stranded DNA binding	0.0801419
pre v. survivalheat	CC	-947	7.53355e-05	2	60	GO:0005840	ribosome	0.0481394
