# Supplementary material for: The role of gene expression and symbiosis in reef-building coral acquired heat tolerance
Source: Nat Commun. 2022 Aug 3;13:4513. doi: 10.1038/s41467-022-32217-z (PMC9349291; doi:10.1038/s41467-022-32217-z)
Supplement: Supplementary file 7 — Supplementary Data 6 [file 41467_2022_32217_MOESM7_ESM.xlsx]

## Sheet: Sheet1
#GO terms with significant (padj<0.1) enrichment in pairwise comparisons between juveniles at ambient conditions hosting different symbionts
Pairwise Comparison	GO hierarchy	delta.rank	pval	level	nseqs	term	name	p.adj
C1. v. D1.	BP	-542	1.66367e-07	2	324	GO:0007017	microtubule-based process	0.000350111
C1. v. D1.	BP	-754	2.68329e-07	2	157	GO:0007018	microtubule-based movement	0.000350111
C1. v. D1.	BP	-412	3.00439e-07	3	557	GO:0035556	intracellular signal transduction	0.000350111
C1. v. D1.	BP	-414	8.30976e-07	2	507	GO:0006928	movement of cell or subcellular component	0.000726273
C1. v. D1.	BP	-838	1.39915e-06	3	111	GO:0060271;GO:0044782	cilium organization	0.000978285
C1. v. D1.	BP	474	4.73824e-06	3	323	GO:0019637	organophosphate metabolic process	0.00276081
C1. v. D1.	BP	-453	1.15581e-05	2	325	GO:0007010	cytoskeleton organization	0.00577247
C1. v. D1.	BP	837	1.92215e-05	2	87	GO:0006457	protein folding	0.00839978
C1. v. D1.	BP	483	0.000105854	4	220	GO:0006753;GO:0055086;GO:0009117	nucleobase-containing small molecule metabolic process	0.0300366
C1. v. D1.	BP	-1041	8.91028e-05	2	47	GO:0051494;GO:1902904	negative regulation of cytoskeleton organization	0.0300366
C1. v. D1.	BP	-342	0.000105719	4	455	GO:0051726	regulation of cell cycle	0.0300366
C1. v. D1.	BP	-2488	0.000105974	2	8	GO:1901385	regulation of voltage-gated calcium channel activity	0.0300366
C1. v. D1.	BP	380	0.000111692	4	361	GO:1901566	organonitrogen compound biosynthetic process	0.0300366
C1. v. D1.	BP	-1091	0.000149482	2	40	GO:0003341	cilium movement	0.0348392
C1. v. D1.	BP	1305	0.000145265	2	28	GO:0022904;GO:0022900	electron transport chain	0.0348392
C1. v. D1.	BP	350	0.000167225	2	406	GO:0006629	lipid metabolic process	0.0365387
C1. v. D1.	BP	-1638	0.000200197	2	17	GO:0044458	motile cilium assembly	0.0411698
C1. v. D1.	CC	-488	2.91915e-09	2	412	GO:0005815	microtubule organizing center	9.44926e-07
C1. v. D1.	CC	1314	3.1032e-09	2	53	GO:0098800	inner mitochondrial membrane protein complex	9.44926e-07
C1. v. D1.	CC	1616	1.38266e-08	2	32	GO:0098803	respiratory chain complex	2.8068e-06
C1. v. D1.	CC	-509	3.24496e-08	5	323	GO:0005856	cytoskeleton	4.52829e-06
C1. v. D1.	CC	809	3.71781e-08	2	122	GO:0098798	mitochondrial protein complex	4.52829e-06
C1. v. D1.	CC	1758	2.98966e-07	4	22	GO:0005747;GO:0045271;GO:0030964	mitochondrial respiratory chain complex I	2.91181e-05
C1. v. D1.	CC	1164	3.3469e-07	3	50	GO:1990204	oxidoreductase complex	2.91181e-05
C1. v. D1.	CC	-1295	1.02677e-06	2	37	GO:0005871	kinesin complex	7.81627e-05
C1. v. D1.	CC	-753	6.49595e-06	2	94	GO:0005875	microtubule associated complex	0.000439559
C1. v. D1.	CC	-519	2.59231e-05	2	175	GO:0005929	cilium	0.00157871
C1. v. D1.	CC	-585	3.59478e-05	2	132	GO:0000922	spindle pole	0.00197822
C1. v. D1.	CC	510	3.89798e-05	3	173	GO:0005743;GO:0019866	organelle inner membrane	0.00197822
C1. v. D1.	CC	392	4.80972e-05	2	292	GO:0000139	Golgi membrane	0.00225317
C1. v. D1.	CC	-434	6.65705e-05	2	227	GO:0005813	centrosome	0.00289582
C1. v. D1.	CC	-381	9.85462e-05	2	284	GO:0016604	nuclear body	0.00400098
C1. v. D1.	CC	-485	0.000110295	2	169	GO:0016607	nuclear speck	0.00419809
C1. v. D1.	CC	-309	0.000140266	2	423	GO:0099080	supramolecular complex	0.00502481
C1. v. D1.	CC	332	0.00018212	3	349	GO:0005789	endoplasmic reticulum membrane	0.00616174
C1. v. D1.	CC	-1597	0.000203179	2	14	GO:0097431	mitotic spindle pole	0.00651243
C1. v. D1.	CC	-522	0.000221891	4	132	GO:0005694	chromosome	0.00675658
C1. v. D1.	CC	267	0.000259503	3	532	GO:0005739	mitochondrion	0.00752559
C1. v. D1.	CC	2357	0.000326796	5	6	GO:0005687	U4 snRNP	0.0083296
C1. v. D1.	CC	-363	0.000334701	2	265	GO:0005874;GO:0099513;GO:0099512;GO:0099081	supramolecular fiber	0.0083296
C1. v. D1.	CC	-707	0.000339695	2	67	GO:0005930	axoneme	0.0083296
C1. v. D1.	CC	377	0.000341938	2	243	GO:0031966	mitochondrial membrane	0.0083296
C1. v. D1.	CC	1347	0.000553743	3	17	GO:0016469	proton-transporting two-sector ATPase complex	0.0129704
C1. v. D1.	CC	-1074	0.00066929	2	26	GO:0042641	actomyosin	0.0150962
C1. v. D1.	CC	-623	0.000778607	2	76	GO:0036064	ciliary basal body	0.0169347
C1. v. D1.	CC	1342	0.00122513	2	15	GO:0005839	proteasome core complex	0.0257277
C1. v. D1.	CC	1709	0.00142263	5	9	GO:0034709	methylosome	0.0288794
C1. v. D1.	CC	1261	0.00171517	2	16	GO:0043209	myelin sheath	0.0316528
C1. v. D1.	CC	263	0.00170661	2	394	GO:0098796	membrane protein complex	0.0316528
C1. v. D1.	CC	-792	0.00165276	2	41	GO:0099568	cytoplasmic region	0.0316528
C1. v. D1.	CC	-1153	0.0017884	2	19	GO:0036452	ESCRT complex	0.0320334
C1. v. D1.	CC	763	0.00192393	2	43	GO:0042470;GO:0048770	pigment granule	0.0334763
C1. v. D1.	CC	-204	0.00217677	2	662	GO:0120025;GO:0042995	cell projection	0.0368238
C1. v. D1.	CC	-1836	0.00250034	3	7	GO:0016514	SWI/SNF complex	0.0411543
C1. v. D1.	CC	204	0.00272251	2	631	GO:1902494	catalytic complex	0.0436318
C1. v. D1.	CC	-1585	0.00309434	2	9	GO:0036038	MKS complex	0.0474001
C1. v. D1.	CC	282	0.00311331	3	299	GO:0070013;GO:0043233;GO:0031974	organelle lumen	0.0474001
C1. v. D1.	MF	-1156	5.48292e-08	8	64	GO:0003777	microtubule motor activity	4.4302e-05
C1. v. D1.	MF	-427	6.62029e-07	2	419	GO:0008092	cytoskeletal protein binding	0.00026746
C1. v. D1.	MF	-786	8.04496e-06	2	94	GO:0003774	motor activity	0.00131804
C1. v. D1.	MF	-609	5.24833e-06	2	165	GO:0008017;GO:0015631	tubulin binding	0.00131804
C1. v. D1.	MF	-1484	8.15621e-06	2	26	GO:1990939	ATP-dependent microtubule motor activity	0.00131804
C1. v. D1.	MF	-835	1.48465e-05	2	78	GO:0005088	Ras guanyl-nucleotide exchange factor activity	0.00199932
C1. v. D1.	MF	-457	2.56325e-05	2	254	GO:0004674	protein serine/threonine kinase activity	0.00251416
C1. v. D1.	MF	-457	2.80042e-05	2	252	GO:0017016;GO:0031267;GO:0051020	GTPase binding	0.00251416
C1. v. D1.	MF	-804	2.43431e-05	2	80	GO:0017048	Rho GTPase binding	0.00251416
C1. v. D1.	MF	-970	0.000128031	3	45	GO:0005089	Rho guanyl-nucleotide exchange factor activity	0.0103449
C1. v. D1.	MF	1469	0.000158646	2	19	GO:0070003;GO:0004298	threonine-type peptidase activity	0.0116533
C1. v. D1.	MF	-599	0.000183851	2	114	GO:0005085	guanyl-nucleotide exchange factor activity	0.0120505
C1. v. D1.	MF	-707	0.000424733	2	72	GO:0008022	protein C-terminus binding	0.0245131
C1. v. D1.	MF	345	0.000476072	2	311	GO:0070011;GO:0008233	peptidase activity	0.0256444
C1. v. D1.	MF	-1277	0.000556049	3	21	GO:0045503;GO:0008569	dynein light chain binding	0.0264287
C1. v. D1.	MF	502	0.000606275	4	137	GO:0003924	GTPase activity	0.027215
C1. v. D1.	MF	409	0.000736591	3	202	GO:0004175	endopeptidase activity	0.0313245
C1. v. D1.	MF	-413	0.00108009	2	185	GO:0003682	chromatin binding	0.0415576
C1. v. D1.	MF	-803	0.00106832	2	48	GO:0045296	cadherin binding	0.0415576
C1. v. Sed	BP	1082	3.33606e-08	2	87	GO:0006457	protein folding	0.000116629
C1. v. Sed	BP	-1586	8.11188e-07	2	32	GO:0006813	potassium ion transport	0.00141796
C1. v. Sed	BP	759	1.23512e-05	2	111	GO:0006412;GO:0043043	peptide biosynthetic process	0.00769779
C1. v. Sed	BP	1694	1.22971e-05	4	22	GO:0006418;GO:0043039;GO:0043038	tRNA aminoacylation for protein translation	0.00769779
C1. v. Sed	BP	618	1.32113e-05	3	168	GO:0006518	peptide metabolic process	0.00769779
C1. v. Sed	BP	372	8.16414e-06	4	516	GO:0044271	cellular nitrogen compound biosynthetic process	0.00769779
C1. v. Sed	BP	2091	1.63873e-05	4	14	GO:0032981;GO:0010257	mitochondrial respiratory chain complex I assembly	0.00818429
C1. v. Sed	BP	1261	1.93611e-05	2	38	GO:0046034	ATP metabolic process	0.00846078
C1. v. Sed	BP	1324	2.8986e-05	2	33	GO:0009142;GO:0009206;GO:0009145;GO:0009201	nucleoside triphosphate biosynthetic process	0.0101335
C1. v. Sed	BP	-787	2.6822e-05	2	95	GO:0019932	second-messenger-mediated signaling	0.0101335
C1. v. Sed	BP	-655	3.58804e-05	3	134	GO:0007186	G protein-coupled receptor signaling pathway	0.0111331
C1. v. Sed	BP	632	3.82142e-05	2	143	GO:0043604	amide biosynthetic process	0.0111331
C1. v. Sed	BP	1100	5.02495e-05	2	45	GO:0009141;GO:0009205;GO:0009144;GO:0009199	nucleoside triphosphate metabolic process	0.0128429
C1. v. Sed	BP	-490	5.14303e-05	2	233	GO:0050877	nervous system process	0.0128429
C1. v. Sed	BP	-603	6.11578e-05	4	149	GO:0030001	metal ion transport	0.013363
C1. v. Sed	BP	-1066	6.01733e-05	2	47	GO:0051494;GO:1902904	negative regulation of cytoskeleton organization	0.013363
C1. v. Sed	BP	-1068	9.93438e-05	3	44	GO:0070588	calcium ion transmembrane transport	0.0204298
C1. v. Sed	BP	1437	0.000107454	3	24	GO:0061077	chaperone-mediated protein folding	0.02087
C1. v. Sed	BP	1685	0.000130305	2	17	GO:0006270	DNA replication initiation	0.0239761
C1. v. Sed	BP	-376	0.000182804	2	345	GO:0003008	system process	0.0293589
C1. v. Sed	BP	606	0.000184753	2	128	GO:0006364;GO:0016072	rRNA metabolic process	0.0293589
C1. v. Sed	BP	1604	0.000179324	3	18	GO:0046129;GO:0042451;GO:0042455;GO:0009163	nucleoside biosynthetic process	0.0293589
C1. v. Sed	BP	459	0.000227847	4	220	GO:0006753;GO:0055086;GO:0009117	nucleobase-containing small molecule metabolic process	0.0327273
C1. v. Sed	BP	968	0.000229397	4	48	GO:0009116	nucleoside metabolic process	0.0327273
C1. v. Sed	BP	1394	0.000234034	3	23	GO:0033108	mitochondrial respiratory chain complex assembly	0.0327273
C1. v. Sed	BP	-551	0.000317841	4	144	GO:0007600	sensory perception	0.0411545
C1. v. Sed	BP	438	0.000308298	2	232	GO:0034660;GO:0034470	ncRNA metabolic process	0.0411545
C1. v. Sed	BP	-851	0.000375343	5	58	GO:0019935	cyclic-nucleotide-mediated signaling	0.0468642
C1. v. Sed	BP	-558	0.000408342	5	135	GO:0034765;GO:0034762	regulation of transmembrane transport	0.0492263
C1. v. Sed	CC	-617	6.65627e-13	2	375	GO:0005887;GO:0031226	intrinsic component of plasma membrane	4.05367e-10
C1. v. Sed	CC	867	3.70163e-09	2	122	GO:0098798	mitochondrial protein complex	1.12714e-06
C1. v. Sed	CC	1274	9.14235e-09	2	53	GO:0098800	inner mitochondrial membrane protein complex	1.8559e-06
C1. v. Sed	CC	-1169	1.56328e-08	2	61	GO:0034703	cation channel complex	2.38009e-06
C1. v. Sed	CC	-859	3.10541e-07	2	93	GO:0034702;GO:1902495;GO:1990351	transporter complex	3.78239e-05
C1. v. Sed	CC	1817	3.212e-06	2	17	GO:0016469	proton-transporting two-sector ATPase complex	0.000290147
C1. v. Sed	CC	1324	3.33502e-06	2	32	GO:0098803	respiratory chain complex	0.000290147
C1. v. Sed	CC	-374	5.47734e-06	2	412	GO:0005815	microtubule organizing center	0.000416962
C1. v. Sed	CC	1099	7.85049e-06	2	43	GO:0042470;GO:0048770	pigment granule	0.000531217
C1. v. Sed	CC	816	1.07942e-05	3	76	GO:0005788	endoplasmic reticulum lumen	0.000655515
C1. v. Sed	CC	2489	1.18402e-05	2	8	GO:0034663	endoplasmic reticulum chaperone complex	0.000655515
C1. v. Sed	CC	1472	1.77518e-05	3	22	GO:0005747;GO:0045271;GO:0030964	mitochondrial respiratory chain complex I	0.000900901
C1. v. Sed	CC	-390	2.29146e-05	5	323	GO:0005856	cytoskeleton	0.00107346
C1. v. Sed	CC	958	2.66888e-05	2	50	GO:1990204	oxidoreductase complex	0.00116096
C1. v. Sed	CC	372	5.55602e-05	2	322	GO:1990904	ribonucleoprotein complex	0.00225574
C1. v. Sed	CC	1288	0.000124357	4	23	GO:0046540;GO:0097526	U4/U6 x U5 tri-snRNP complex	0.00473336
C1. v. Sed	CC	-555	0.000171361	2	121	GO:0043235	receptor complex	0.00613877
C1. v. Sed	CC	450	0.000286428	3	173	GO:0005743;GO:0019866	organelle inner membrane	0.00918076
C1. v. Sed	CC	2068	0.000272543	2	8	GO:0005790	smooth endoplasmic reticulum	0.00918076
C1. v. Sed	CC	-240	0.000312767	3	662	GO:0120025;GO:0042995	cell projection	0.00952376
C1. v. Sed	CC	-1134	0.000328839	2	26	GO:0008076;GO:0034705	potassium channel complex	0.00953633
C1. v. Sed	CC	408	0.000400896	2	201	GO:0005764;GO:0000323;GO:0005773	vacuole	0.010615
C1. v. Sed	CC	-940	0.000388791	3	37	GO:0005871	kinesin complex	0.010615
C1. v. Sed	CC	2308	0.000435566	2	6	GO:0005687	U4 snRNP	0.0110525
C1. v. Sed	CC	2078	0.000622209	2	7	GO:0033176	proton-transporting V-type ATPase complex	0.0145741
C1. v. Sed	CC	316	0.00094044	2	299	GO:0070013;GO:0043233;GO:0031974	intracellular organelle lumen	0.0212121
C1. v. Sed	CC	1448	0.0011683	3	13	GO:0005686	U2 snRNP	0.0254104
C1. v. Sed	CC	1339	0.00126223	2	15	GO:0005839	proteasome core complex	0.0261543
C1. v. Sed	CC	-1158	0.00128839	2	20	GO:0034704	calcium channel complex	0.0261543
C1. v. Sed	CC	1629	0.00135459	3	10	GO:0005753;GO:0045259	mitochondrial proton-transporting ATP synthase complex	0.026447
C1. v. Sed	CC	337	0.00138966	2	243	GO:0031966	mitochondrial membrane	0.026447
C1. v. Sed	CC	-425	0.00145616	2	149	GO:0098797	plasma membrane protein complex	0.0268727
C1. v. Sed	CC	2247	0.00176802	2	5	GO:0042555	MCM complex	0.0316684
C1. v. Sed	CC	538	0.00192578	2	87	GO:0044391	ribosomal subunit	0.0335086
C1. v. Sed	CC	255	0.00235047	2	394	GO:0098796	membrane protein complex	0.0397621
C1. v. Sed	CC	-372	0.00253816	2	175	GO:0005929	cilium	0.0406774
C1. v. Sed	CC	205	0.00252724	2	631	GO:1902494	catalytic complex	0.0406774
C1. v. Sed	CC	220	0.00265981	2	532	GO:0005739	mitochondrion	0.041534
C1. v. Sed	MF	-1041	3.96707e-12	2	130	GO:0005261	cation channel activity	3.2054e-09
C1. v. Sed	MF	-845	5.97327e-11	2	177	GO:0015267;GO:0022803;GO:0005216	passive transmembrane transporter activity	2.4132e-08
C1. v. Sed	MF	-778	2.51977e-09	2	173	GO:0046873	metal ion transmembrane transporter activity	6.78657e-07
C1. v. Sed	MF	-1067	3.92685e-08	3	77	GO:0015085;GO:0005262	calcium ion transmembrane transporter activity	7.93224e-06
C1. v. Sed	MF	-1437	5.97045e-08	2	41	GO:0015079	potassium ion transmembrane transporter activity	9.64825e-06
C1. v. Sed	MF	-808	2.82219e-07	2	118	GO:0022836	gated channel activity	3.80055e-05
C1. v. Sed	MF	-1340	5.76696e-06	3	33	GO:0005249;GO:0005267	potassium channel activity	0.000665671
C1. v. Sed	MF	682	8.31256e-06	2	125	GO:0003735	structural constituent of ribosome	0.000839568
C1. v. Sed	MF	-433	2.09706e-05	2	291	GO:0004888;GO:0038023;GO:0060089	signaling receptor activity	0.00182236
C1. v. Sed	MF	1152	2.2554e-05	6	39	GO:0015078	proton transmembrane transporter activity	0.00182236
C1. v. Sed	MF	409	2.76915e-05	1	318	GO:0005198	structural molecule activity	0.00203407
C1. v. Sed	MF	602	3.86068e-05	2	137	GO:0003924	GTPase activity	0.0024963
C1. v. Sed	MF	1064	4.01632e-05	3	43	GO:0051082	unfolded protein binding	0.0024963
C1. v. Sed	MF	-800	5.33139e-05	2	74	GO:0020037;GO:0046906	tetrapyrrole binding	0.00307697
C1. v. Sed	MF	-686	6.3677e-05	4	99	GO:0004930	G protein-coupled receptor activity	0.00343007
C1. v. Sed	MF	1518	9.453e-05	5	19	GO:0070003;GO:0004298	threonine-type peptidase activity	0.00449296
C1. v. Sed	MF	-809	0.000112885	3	66	GO:0022843;GO:0005244;GO:0022832	voltage-gated ion channel activity	0.0050673
C1. v. Sed	MF	-352	0.000156536	2	352	GO:0015075;GO:0015318	ion transmembrane transporter activity	0.00665691
C1. v. Sed	MF	-401	0.000250738	4	250	GO:0022890;GO:0008324	cation transmembrane transporter activity	0.0101298
C1. v. Sed	MF	-701	0.000277281	2	78	GO:0005088	Ras guanyl-nucleotide exchange factor activity	0.0106687
C1. v. Sed	MF	-934	0.000309188	2	43	GO:0099094;GO:0015276;GO:0022834	ligand-gated ion channel activity	0.0113556
C1. v. Sed	MF	1927	0.000642401	3	9	GO:0004129;GO:0015002;GO:0016676;GO:0016675	cytochrome-c oxidase activity	0.0225678
C1. v. Sed	MF	-355	0.00108898	4	254	GO:0004674	protein serine/threonine kinase activity	0.0351958
C1. v. Sed	MF	-687	0.00123715	5	64	GO:0008375	acetylglucosaminyltransferase activity	0.0370228
C1. v. Sed	MF	-1075	0.00122562	2	26	GO:1990939	ATP-dependent microtubule motor activity	0.0370228
C1. v. Sed	MF	-1241	0.00142332	2	19	GO:0030553	cGMP binding	0.0410728
C1. v. Sed	MF	2034	0.00148316	3	7	GO:0031489	myosin V binding	0.0413238
C1. v. Sed	MF	-1612	0.00160021	4	11	GO:0004096	catalase activity	0.0430989
C1. v. Sed	MF	-954	0.00175048	2	31	GO:0050660	flavin adenine dinucleotide binding	0.0456253
C1. v. SS	BP	-672	8.55551e-11	2	324	GO:0007017	microtubule-based process	2.99101e-07
C1. v. SS	BP	-844	8.49322e-09	2	157	GO:0007018	microtubule-based movement	1.48462e-05
C1. v. SS	BP	-499	7.95088e-08	2	408	GO:0022402	cell cycle process	8.06773e-05
C1. v. SS	BP	-610	9.23081e-08	3	263	GO:1903047	mitotic cell cycle process	8.06773e-05
C1. v. SS	BP	-631	4.4697e-07	2	218	GO:0070925	organelle assembly	0.000312522
C1. v. SS	BP	-574	1.70932e-06	3	238	GO:0006281	DNA repair	0.000853682
C1. v. SS	BP	-473	1.65813e-06	2	358	GO:0006974	cellular response to DNA damage stimulus	0.000853682
C1. v. SS	BP	-520	6.28929e-06	2	259	GO:0010564	regulation of cell cycle process	0.00223631
C1. v. SS	BP	-398	6.39678e-06	4	455	GO:0051726	regulation of cell cycle	0.00223631
C1. v. SS	BP	-719	5.1702e-06	2	135	GO:1901990;GO:1901987	regulation of cell cycle phase transition	0.00223631
C1. v. SS	BP	482	8.64688e-06	2	294	GO:0007155;GO:0022610	biological adhesion	0.00274814
C1. v. SS	BP	757	1.10746e-05	3	113	GO:0098609	cell-cell adhesion	0.00322641
C1. v. SS	BP	349	1.22222e-05	2	568	GO:0007166	cell surface receptor signaling pathway	0.00328682
C1. v. SS	BP	744	2.83064e-05	3	106	GO:0001525	angiogenesis	0.00706852
C1. v. SS	BP	770	8.48323e-05	2	87	GO:0006457	protein folding	0.0197716
C1. v. SS	BP	-392	0.000110328	2	338	GO:0006259	DNA metabolic process	0.0214282
C1. v. SS	BP	-689	0.00010495	2	106	GO:0006310	DNA recombination	0.0214282
C1. v. SS	BP	926	0.000108772	2	58	GO:0007156	homophilic cell adhesion via plasma membrane adhesion molecules	0.0214282
C1. v. SS	BP	-539	0.00013738	4	169	GO:0000226	microtubule cytoskeleton organization	0.0221584
C1. v. SS	BP	1787	0.00013892	2	15	GO:0001937	negative regulation of endothelial cell proliferation	0.0221584
C1. v. SS	BP	2093	0.000131616	3	11	GO:0030168	platelet activation	0.0221584
C1. v. SS	BP	-341	0.000139441	3	441	GO:0034645;GO:0009059	macromolecule biosynthetic process	0.0221584
C1. v. SS	BP	-963	0.000247901	2	48	GO:0034728	nucleosome organization	0.037681
C1. v. SS	BP	541	0.00025982	6	154	GO:0043410	positive regulation of MAPK cascade	0.0378471
C1. v. SS	BP	434	0.000271825	3	241	GO:0006952	defense response	0.038012
C1. v. SS	BP	-818	0.000296095	2	65	GO:0010389;GO:1902749	regulation of cell cycle G2/M phase transition	0.0398133
C1. v. SS	BP	1077	0.000316535	6	37	GO:0060071;GO:0035567;GO:0090175	regulation of establishment of planar polarity	0.0409854
C1. v. SS	BP	-390	0.000361021	2	288	GO:0007346	regulation of mitotic cell cycle	0.045076
C1. v. SS	BP	587	0.000384161	7	123	GO:0043406;GO:0043405;GO:0071902	regulation of MAP kinase activity	0.0463113
C1. v. SS	BP	-553	0.000419125	2	137	GO:0033044	regulation of chromosome organization	0.0488421
C1. v. SS	CC	-607	2.50944e-08	2	227	GO:0005813	centrosome	5.09416e-06
C1. v. SS	CC	-1012	1.7913e-08	5	81	GO:0005814	centriole	5.09416e-06
C1. v. SS	CC	917	9.51915e-09	3	103	GO:0062023	collagen-containing extracellular matrix	5.09416e-06
C1. v. SS	CC	-913	4.71254e-08	2	94	GO:0005875	microtubule associated complex	7.17484e-06
C1. v. SS	CC	-434	1.33931e-07	2	412	GO:0005815	microtubule organizing center	1.63128e-05
C1. v. SS	CC	447	1.43483e-06	2	318	GO:0005615	extracellular space	0.000145635
C1. v. SS	CC	-1236	3.08916e-06	3	37	GO:0005871	kinesin complex	0.000268757
C1. v. SS	CC	794	1.85674e-05	2	76	GO:0005788	endoplasmic reticulum lumen	0.00141345
C1. v. SS	CC	560	2.23077e-05	2	152	GO:0009986	cell surface	0.00150949
C1. v. SS	CC	-335	3.75818e-05	2	423	GO:0099080	supramolecular complex	0.00228873
C1. v. SS	CC	281	6.50823e-05	2	580	GO:0030054	cell junction	0.00360319
C1. v. SS	CC	-398	8.15672e-05	2	265	GO:0005874;GO:0099513;GO:0099512;GO:0099081	supramolecular fiber	0.00413953
C1. v. SS	CC	-548	0.000107269	2	132	GO:0000922	spindle pole	0.00502516
C1. v. SS	CC	-742	0.00017227	3	67	GO:0000776	kinetochore	0.00749374
C1. v. SS	CC	477	0.000236263	2	158	GO:0031012	extracellular matrix	0.00959227
C1. v. SS	CC	756	0.000322725	4	59	GO:0005604	basement membrane	0.0122837
C1. v. SS	CC	-648	0.000472808	2	76	GO:0036064	ciliary basal body	0.0169376
C1. v. SS	CC	-423	0.000598577	2	175	GO:0005929	cilium	0.0202519
C1. v. SS	CC	-479	0.000711097	5	132	GO:0005694	chromosome	0.0227925
C1. v. SS	CC	401	0.000844821	3	185	GO:0030425	dendrite	0.0257248
C1. v. SS	CC	276	0.000991413	2	394	GO:0098796	membrane protein complex	0.028751
C1. v. SS	CC	2331	0.00117886	2	5	GO:0031528	microvillus membrane	0.032633
C1. v. SS	CC	282	0.00151403	4	349	GO:0005789	endoplasmic reticulum membrane	0.038739
C1. v. SS	CC	270	0.0015583	2	381	GO:0043005	neuron projection	0.038739
C1. v. SS	CC	-776	0.00159027	4	43	GO:0070603;GO:1904949	ATPase complex	0.038739
C1. v. SS	CC	245	0.00187415	3	452	GO:0098590	plasma membrane region	0.0438983
C1. v. SS	CC	482	0.00220569	4	106	GO:0098857;GO:0098589;GO:0045121	membrane region	0.0497505
C1. v. SS	CC	-710	0.0022885	4	48	GO:0000777	condensed chromosome kinetochore	0.0497748
C1. v. SS	MF	-1161	4.76744e-08	8	64	GO:0003777	microtubule motor activity	3.85209e-05
C1. v. SS	MF	-683	3.19732e-07	2	165	GO:0008017;GO:0015631	tubulin binding	0.000129172
C1. v. SS	MF	-822	3.01299e-06	2	94	GO:0003774	motor activity	0.000811499
C1. v. SS	MF	-1261	1.11066e-05	5	35	GO:0003684	damaged DNA binding	0.00224353
C1. v. SS	MF	-473	3.32415e-05	7	229	GO:0016887	ATPase activity	0.00537183
C1. v. SS	MF	-771	0.000122045	2	72	GO:0008022	protein C-terminus binding	0.0164354
C1. v. SS	MF	349	0.00014561	2	362	GO:0005509	calcium ion binding	0.0168075
C1. v. SS	MF	-472	0.000188964	2	185	GO:0003682	chromatin binding	0.0190853
C1. v. SS	MF	-2488	0.000319801	2	6	GO:0004089	carbonate dehydratase activity	0.028711
C1. v. SS	MF	-1932	0.000621806	2	9	GO:0015301;GO:0140323	anion:anion antiporter activity	0.0456744
C1. v. SS	MF	-1086	0.000706601	2	28	GO:0043621	protein self-association	0.0475778
C1. v. SS	MF	-558	0.00077114	2	106	GO:0015291	secondary active transmembrane transporter activity	0.0479293
D1 v. Sed	BP	614	7.74258e-08	2	263	GO:1903047	mitotic cell cycle process	0.000270681
D1 v. Sed	BP	-1621	4.57901e-07	2	32	GO:0006813	potassium ion transport	0.000800411
D1 v. Sed	BP	-486	9.01258e-07	2	357	GO:0006811	ion transport	0.00105027
D1 v. Sed	BP	490	1.33538e-06	2	338	GO:0006259	DNA metabolic process	0.00114777
D1 v. Sed	BP	833	1.64155e-06	2	111	GO:0006412;GO:0043043	peptide biosynthetic process	0.00114777
D1 v. Sed	BP	-712	2.21998e-06	3	149	GO:0030001	metal ion transport	0.00129351
D1 v. Sed	BP	890	3.35661e-06	4	91	GO:0006260	DNA replication	0.0013795
D1 v. Sed	BP	908	3.54737e-06	2	87	GO:0006457	protein folding	0.0013795
D1 v. Sed	BP	431	3.55135e-06	2	408	GO:0022402	cell cycle process	0.0013795
D1 v. Sed	BP	2029	4.09038e-06	5	17	GO:0006270	DNA replication initiation	0.00143
D1 v. Sed	BP	627	5.52169e-06	3	178	GO:0051276	chromosome organization	0.00175489
D1 v. Sed	BP	1265	1.82696e-05	2	38	GO:0046034	ATP metabolic process	0.00532255
D1 v. Sed	BP	1320	3.06362e-05	2	33	GO:0009142;GO:0009206;GO:0009145;GO:0009201	nucleoside triphosphate biosynthetic process	0.00823878
D1 v. Sed	BP	-522	3.97916e-05	2	211	GO:0006812	cation transport	0.00993654
D1 v. Sed	BP	-639	5.11578e-05	4	135	GO:0034765;GO:0034762	regulation of transmembrane transport	0.0119232
D1 v. Sed	BP	-404	5.66447e-05	2	345	GO:0003008	system process	0.0123769
D1 v. Sed	BP	479	6.49246e-05	2	238	GO:0006281	DNA repair	0.0126098
D1 v. Sed	BP	614	6.34967e-05	3	143	GO:0043604	amide biosynthetic process	0.0126098
D1 v. Sed	BP	561	7.62833e-05	2	168	GO:0006518	peptide metabolic process	0.0133343
D1 v. Sed	BP	-579	7.48939e-05	3	158	GO:0043269	regulation of ion transport	0.0133343
D1 v. Sed	BP	385	9.62269e-05	4	358	GO:0006974	cellular response to DNA damage stimulus	0.0160195
D1 v. Sed	BP	319	0.000126655	2	516	GO:0044271	cellular nitrogen compound biosynthetic process	0.0190952
D1 v. Sed	BP	-464	0.00012801	3	233	GO:0050877	nervous system process	0.0190952
D1 v. Sed	BP	1419	0.000131088	3	24	GO:0061077	chaperone-mediated protein folding	0.0190952
D1 v. Sed	BP	-354	0.00014496	3	406	GO:0006629	lipid metabolic process	0.0202712
D1 v. Sed	BP	337	0.000166859	2	441	GO:0034645;GO:0009059	macromolecule biosynthetic process	0.0218617
D1 v. Sed	BP	1425	0.00016884	2	23	GO:0098813	nuclear chromosome segregation	0.0218617
D1 v. Sed	BP	1016	0.000179978	3	45	GO:0009141;GO:0009205;GO:0009144;GO:0009199	nucleoside triphosphate metabolic process	0.0224715
D1 v. Sed	BP	1441	0.000199541	6	22	GO:0006418;GO:0043039;GO:0043038	tRNA aminoacylation	0.0232532
D1 v. Sed	BP	412	0.000196565	2	282	GO:0034622	cellular protein-containing complex assembly	0.0232532
D1 v. Sed	BP	-471	0.000261767	2	204	GO:0055085;GO:0034220	transmembrane transport	0.0285981
D1 v. Sed	BP	571	0.00025626	3	138	GO:0090068;GO:0045787	positive regulation of cell cycle	0.0285981
D1 v. Sed	BP	1365	0.000314145	3	23	GO:0002181	cytoplasmic translation	0.0323015
D1 v. Sed	BP	-1013	0.000310175	2	42	GO:0050663;GO:0098581;GO:0009595	cytokine secretion	0.0323015
D1 v. Sed	BP	1696	0.000474447	3	14	GO:0032981;GO:0010257	NADH dehydrogenase complex assembly	0.0473904
D1 v. Sed	CC	-741	6.08208e-18	2	375	GO:0005887;GO:0031226	intrinsic component of plasma membrane	3.70399e-15
D1 v. Sed	CC	-1059	2.84875e-10	4	93	GO:0034702;GO:1902495;GO:1990351	transporter complex	5.78296e-08
D1 v. Sed	CC	-1311	2.32137e-10	2	61	GO:0034703	cation channel complex	5.78296e-08
D1 v. Sed	CC	480	1.90869e-07	2	322	GO:1990904	ribonucleoprotein complex	2.90598e-05
D1 v. Sed	CC	1055	5.89051e-06	2	48	GO:0000777	condensed chromosome kinetochore	0.000717464
D1 v. Sed	CC	1734	8.76319e-06	2	17	GO:0016469	proton-transporting two-sector ATPase complex	0.000889464
D1 v. Sed	CC	-1365	1.5459e-05	5	26	GO:0008076;GO:0034705	potassium channel complex	0.00108216
D1 v. Sed	CC	2469	1.3897e-05	2	8	GO:0034663	endoplasmic reticulum chaperone complex	0.00108216
D1 v. Sed	CC	-637	1.59925e-05	2	121	GO:0043235	receptor complex	0.00108216
D1 v. Sed	CC	773	3.1073e-05	2	76	GO:0005788	endoplasmic reticulum lumen	0.00159611
D1 v. Sed	CC	722	3.14504e-05	3	87	GO:0044391	ribosomal subunit	0.00159611
D1 v. Sed	CC	618	2.65923e-05	2	122	GO:0098798	mitochondrial protein complex	0.00159611
D1 v. Sed	CC	1002	4.61904e-05	2	43	GO:0042470;GO:0048770	pigment granule	0.00216384
D1 v. Sed	CC	844	7.95899e-05	3	57	GO:0005840	ribosome	0.00346216
D1 v. Sed	CC	-470	9.02283e-05	2	185	GO:0030425	dendrite	0.00366327
D1 v. Sed	CC	860	0.000105217	3	53	GO:0098800	inner mitochondrial membrane protein complex	0.00400481
D1 v. Sed	CC	719	0.000272642	3	67	GO:0000776	kinetochore	0.00875509
D1 v. Sed	CC	-487	0.000261992	3	149	GO:0098797	plasma membrane protein complex	0.00875509
D1 v. Sed	CC	799	0.000273147	2	54	GO:0120114;GO:0097525;GO:0030532	Sm-like protein family complex	0.00875509
D1 v. Sed	CC	-306	0.000336051	3	381	GO:0043005	neuron projection	0.0102088
D1 v. Sed	CC	1199	0.000352026	4	23	GO:0046540;GO:0097526	U4/U6 x U5 tri-snRNP complex	0.0102088
D1 v. Sed	CC	1992	0.000456904	2	8	GO:0005790	smooth endoplasmic reticulum	0.0126479
D1 v. Sed	CC	1146	0.000634623	2	23	GO:0022625	cytosolic large ribosomal subunit	0.0168037
D1 v. Sed	CC	1990	0.00105209	4	7	GO:0033176	proton-transporting V-type ATPase complex	0.0266968
D1 v. Sed	CC	1429	0.00135055	3	13	GO:0005686	U2 snRNP	0.0316341
D1 v. Sed	CC	684	0.00150911	4	56	GO:0032154	cleavage furrow	0.0328231
D1 v. Sed	CC	-1142	0.00150467	3	20	GO:0034704	calcium channel complex	0.0328231
D1 v. Sed	CC	1523	0.00167396	6	11	GO:0042788	polysomal ribosome	0.0351532
D1 v. Sed	CC	720	0.00177301	4	49	GO:0015934	large ribosomal subunit	0.035992
D1 v. Sed	CC	555	0.00201297	3	81	GO:0005819	spindle	0.0383094
D1 v. Sed	CC	2221	0.00199293	2	5	GO:0042555	MCM complex	0.0383094
D1 v. Sed	CC	-1489	0.00213001	2	11	GO:0032426	stereocilium tip	0.0393083
D1 v. Sed	CC	1551	0.00228209	2	10	GO:0005753;GO:0045259	mitochondrial proton-transporting ATP synthase complex	0.0408762
D1 v. Sed	CC	-396	0.00238261	5	156	GO:0030424	axon	0.0410581
D1 v. Sed	CC	1150	0.0024314	5	18	GO:0055038	recycling endosome membrane	0.0410581
D1 v. Sed	CC	-474	0.0024945	4	107	GO:0097060	synaptic membrane	0.0410581
D1 v. Sed	CC	-470	0.00287261	2	106	GO:0098857;GO:0098589;GO:0045121	membrane region	0.0460374
D1 v. Sed	CC	841	0.00315682	2	32	GO:0071013	catalytic step 2 spliceosome	0.049295
D1 v. Sed	CC	-591	0.00344207	3	64	GO:0042579;GO:0005777	microbody	0.0499101
D1 v. Sed	CC	-558	0.00338602	2	72	GO:0045211	postsynaptic membrane	0.0499101
D1 v. Sed	CC	-195	0.00343526	2	662	GO:0120025;GO:0042995	cell projection	0.0499101
D1 v. Sed	MF	-1058	1.82207e-12	2	130	GO:0005261	cation channel activity	1.47223e-09
D1 v. Sed	MF	-871	1.58874e-11	2	177	GO:0005216;GO:0015267;GO:0022803	passive transmembrane transporter activity	6.41851e-09
D1 v. Sed	MF	-871	2.52688e-11	4	173	GO:0046873	metal ion transmembrane transporter activity	6.80574e-09
D1 v. Sed	MF	-897	1.20258e-08	2	118	GO:0022836	gated channel activity	2.42921e-06
D1 v. Sed	MF	-1466	3.26414e-08	2	41	GO:0015079	potassium ion transmembrane transporter activity	5.27486e-06
D1 v. Sed	MF	835	4.89347e-08	2	125	GO:0003735	structural constituent of ribosome	6.58987e-06
D1 v. Sed	MF	-1510	3.21747e-07	2	33	GO:0005249;GO:0005267	potassium channel activity	3.71388e-05
D1 v. Sed	MF	-966	6.42688e-07	2	77	GO:0015085;GO:0005262	calcium ion transmembrane transporter activity	6.49114e-05
D1 v. Sed	MF	481	8.12098e-07	1	318	GO:0005198	structural molecule activity	7.29084e-05
D1 v. Sed	MF	-1001	1.75848e-06	5	66	GO:0022843;GO:0005244;GO:0022832	voltage-gated ion channel activity	0.000142086
D1 v. Sed	MF	-478	2.58256e-06	2	291	GO:0004888;GO:0038023;GO:0060089	signaling receptor activity	0.000189701
D1 v. Sed	MF	1232	5.82201e-06	5	39	GO:0015078	proton transmembrane transporter activity	0.000392015
D1 v. Sed	MF	-417	7.34491e-06	2	352	GO:0015075;GO:0015318	ion transmembrane transporter activity	0.000456514
D1 v. Sed	MF	-372	1.51266e-05	2	416	GO:0016491	oxidoreductase activity	0.000873024
D1 v. Sed	MF	-471	1.65688e-05	2	250	GO:0022890;GO:0008324	cation transmembrane transporter activity	0.000892508
D1 v. Sed	MF	-713	3.19851e-05	3	99	GO:0004930	G protein-coupled receptor activity	0.00161525
D1 v. Sed	MF	1073	3.42811e-05	3	43	GO:0051082	unfolded protein binding	0.00162936
D1 v. Sed	MF	-1012	9.3161e-05	3	43	GO:0099094;GO:0015276;GO:0022834	ligand-gated ion channel activity	0.00418189
D1 v. Sed	MF	-317	9.85308e-05	2	471	GO:0022857;GO:0005215	transporter activity	0.00419015
D1 v. Sed	MF	-708	0.000142192	3	84	GO:0005506	iron ion binding	0.00574454
D1 v. Sed	MF	-735	0.00020723	3	74	GO:0020037;GO:0046906	tetrapyrrole binding	0.00797342
D1 v. Sed	MF	683	0.000284044	1	82	GO:0045182	translation regulator activity	0.0099786
D1 v. Sed	MF	1995	0.000408589	2	9	GO:0004129;GO:0015002;GO:0016676;GO:0016675	cytochrome-c oxidase activity	0.0132056
D1 v. Sed	MF	-1079	0.000399139	3	31	GO:0050660	flavin adenine dinucleotide binding	0.0132056
D1 v. Sed	MF	-1846	0.000566491	7	10	GO:0005251	delayed rectifier potassium channel activity	0.0175402
D1 v. Sed	MF	-273	0.000586122	2	495	GO:0046914	transition metal ion binding	0.0175402
D1 v. Sed	MF	2325	0.000769918	4	6	GO:0008200;GO:0016248	ion channel inhibitor activity	0.0222176
D1 v. Sed	MF	-1697	0.000893522	2	11	GO:0070273	phosphatidylinositol-4-phosphate binding	0.0248954
D1 v. Sed	MF	1180	0.00109315	4	22	GO:0004812;GO:0016875	aminoacyl-tRNA ligase activity	0.0284924
D1 v. Sed	MF	-760	0.0011348	2	53	GO:0004497	monooxygenase activity	0.0286537
D1 v. Sed	MF	-1139	0.00127094	2	23	GO:0008376	acetylgalactosaminyltransferase activity	0.0311187
D1 v. Sed	MF	469	0.00135931	2	137	GO:0003924	GTPase activity	0.0323036
D1 v. Sed	MF	-1595	0.00179309	2	11	GO:0004096	catalase activity	0.0413948
D1 v. Sed	MF	1052	0.00192329	2	25	GO:0003755;GO:0016859	cis-trans isomerase activity	0.0431671
D1 v. Sed	MF	1234	0.00200704	2	18	GO:0005484	SNAP receptor activity	0.0438294
D1 v. Sed	MF	-1959	0.00220372	2	7	GO:0015279	store-operated calcium channel activity	0.0468581
D1 v. SS	BP	838	1.0712e-14	2	294	GO:0007155;GO:0022610	biological adhesion	3.74493e-11
D1 v. SS	BP	545	8.87e-12	2	568	GO:0007166	cell surface receptor signaling pathway	1.03365e-08
D1 v. SS	BP	551	7.3294e-12	5	559	GO:1902531	regulation of intracellular signal transduction	1.03365e-08
D1 v. SS	BP	540	2.01905e-11	2	557	GO:0035556	intracellular signal transduction	1.76465e-08
D1 v. SS	BP	554	1.12289e-10	2	483	GO:0043085;GO:0044093	positive regulation of molecular function	7.85127e-08
D1 v. SS	BP	522	3.6157e-10	2	518	GO:0009653	anatomical structure morphogenesis	2.10675e-07
D1 v. SS	BP	633	4.45505e-10	4	338	GO:0051241	negative regulation of multicellular organismal process	2.22498e-07
D1 v. SS	BP	589	1.00578e-08	3	329	GO:0016477;GO:0048870;GO:0040011	locomotion	4.39524e-06
D1 v. SS	BP	426	1.17279e-08	3	660	GO:0045595;GO:2000026	regulation of multicellular organismal development	4.55563e-06
D1 v. SS	BP	587	1.35463e-08	3	325	GO:0022603	regulation of anatomical structure morphogenesis	4.7358e-06
D1 v. SS	BP	419	2.05177e-08	2	659	GO:0031399;GO:0001932;GO:0042325;GO:0019220;GO:0051174	regulation of protein modification process	6.52091e-06
D1 v. SS	BP	948	3.63033e-08	3	113	GO:0098609	cell-cell adhesion	1.05763e-05
D1 v. SS	BP	421	6.59159e-08	2	598	GO:0009967;GO:0010647;GO:0023056;GO:0048584	positive regulation of response to stimulus	1.66223e-05
D1 v. SS	BP	-484	6.65653e-08	2	441	GO:0034645;GO:0009059	macromolecule biosynthetic process	1.66223e-05
D1 v. SS	BP	627	2.03777e-07	2	235	GO:0043408	regulation of MAPK cascade	4.63018e-05
D1 v. SS	BP	-432	2.11907e-07	2	516	GO:0044271	cellular nitrogen compound biosynthetic process	4.63018e-05
D1 v. SS	BP	815	5.35853e-07	3	127	GO:0034330	cell junction organization	0.000110197
D1 v. SS	BP	-709	5.77517e-07	2	168	GO:0006518	peptide metabolic process	0.000112167
D1 v. SS	BP	-1706	6.85269e-07	2	28	GO:0022904;GO:0022900	electron transport chain	0.000120671
D1 v. SS	BP	418	6.9034e-07	2	505	GO:0051240	positive regulation of multicellular organismal process	0.000120671
D1 v. SS	BP	413	8.8251e-07	2	507	GO:0006928	movement of cell or subcellular component	0.000146917
D1 v. SS	BP	773	1.04869e-06	2	134	GO:0007186	G protein-coupled receptor signaling pathway	0.000166646
D1 v. SS	BP	912	1.15687e-06	3	95	GO:0050807	regulation of synapse organization	0.000173155
D1 v. SS	BP	576	1.18871e-06	3	243	GO:0051093	negative regulation of developmental process	0.000173155
D1 v. SS	BP	1540	2.42318e-06	2	31	GO:0010811	positive regulation of cell-substrate adhesion	0.000338857
D1 v. SS	BP	1069	2.69635e-06	4	64	GO:0000904	cell morphogenesis involved in differentiation	0.000362555
D1 v. SS	BP	369	2.93301e-06	2	582	GO:0050790	regulation of catalytic activity	0.000379771
D1 v. SS	BP	513	3.50427e-06	4	282	GO:0008284	positive regulation of cell population proliferation	0.000437533
D1 v. SS	BP	684	3.7823e-06	2	154	GO:0043410	positive regulation of MAPK cascade	0.000455963
D1 v. SS	BP	1110	4.25795e-06	2	57	GO:0002221	pattern recognition receptor signaling pathway	0.000480187
D1 v. SS	BP	647	4.14506e-06	3	171	GO:0051090	regulation of DNA-binding transcription factor activity	0.000480187
D1 v. SS	BP	603	4.60431e-06	2	196	GO:0001817	regulation of cytokine production	0.000503021
D1 v. SS	BP	931	5.13824e-06	2	80	GO:0050714;GO:0002793	positive regulation of peptide secretion	0.000544342
D1 v. SS	BP	912	5.39331e-06	5	83	GO:0045765;GO:1901342	regulation of vasculature development	0.000554559
D1 v. SS	BP	-446	5.61838e-06	3	361	GO:1901566	organonitrogen compound biosynthetic process	0.000561196
D1 v. SS	BP	391	6.60273e-06	3	472	GO:0009968;GO:0010648;GO:0023057;GO:0048585	negative regulation of response to stimulus	0.000641198
D1 v. SS	BP	859	7.34381e-06	2	91	GO:0032088;GO:0043433	negative regulation of DNA-binding transcription factor activity	0.000658307
D1 v. SS	BP	-689	7.00515e-06	3	143	GO:0043604	amide biosynthetic process	0.000658307
D1 v. SS	BP	489	7.20644e-06	2	290	GO:1902533	positive regulation of intracellular signal transduction	0.000658307
D1 v. SS	BP	880	8.89258e-06	2	85	GO:0007163	establishment or maintenance of cell polarity	0.000777212
D1 v. SS	BP	1846	9.50433e-06	2	19	GO:0034446	substrate adhesion-dependent cell spreading	0.000801646
D1 v. SS	BP	725	9.63075e-06	2	125	GO:0043122	regulation of I-kappaB kinase/NF-kappaB signaling	0.000801646
D1 v. SS	BP	380	1.00194e-05	3	481	GO:0042127	regulation of cell population proliferation	0.000814602
D1 v. SS	BP	888	1.05545e-05	2	82	GO:0007015	actin filament organization	0.000838605
D1 v. SS	BP	578	1.11788e-05	3	196	GO:0007167;GO:0007169	enzyme linked receptor protein signaling pathway	0.000868467
D1 v. SS	BP	450	1.19638e-05	5	329	GO:0120036;GO:0030030	cell projection organization	0.000909246
D1 v. SS	BP	409	1.2292e-05	2	401	GO:0031401;GO:0001934;GO:0042327;GO:0045937;GO:0010562	positive regulation of protein modification process	0.000914318
D1 v. SS	BP	-753	1.46551e-05	4	111	GO:0006412;GO:0043043	peptide biosynthetic process	0.00106738
D1 v. SS	BP	434	1.55199e-05	2	345	GO:0003008	system process	0.00110729
D1 v. SS	BP	399	1.62677e-05	2	410	GO:0051094	positive regulation of developmental process	0.00113743
D1 v. SS	BP	-513	1.8787e-05	2	238	GO:0006281	DNA repair	0.00128783
D1 v. SS	BP	727	1.92123e-05	5	116	GO:0016055;GO:1905114	cell surface receptor signaling pathway involved in cell-cell signaling	0.00129165
D1 v. SS	BP	425	2.07574e-05	4	349	GO:0060284;GO:0050767;GO:0051960	regulation of nervous system development	0.0013692
D1 v. SS	BP	-495	2.22963e-05	3	252	GO:0043603	cellular amide metabolic process	0.00144348
D1 v. SS	BP	1134	2.39159e-05	4	46	GO:0043124	negative regulation of I-kappaB kinase/NF-kappaB signaling	0.0015038
D1 v. SS	BP	662	2.40883e-05	2	137	GO:0050708;GO:0002791	regulation of peptide secretion	0.0015038
D1 v. SS	BP	-577	2.8844e-05	2	178	GO:0051276	chromosome organization	0.0017691
D1 v. SS	BP	513	3.03571e-05	2	226	GO:0045860;GO:0033674;GO:0051347	positive regulation of transferase activity	0.0018298
D1 v. SS	BP	-777	4.09778e-05	2	93	GO:0006091	generation of precursor metabolites and energy	0.00234024
D1 v. SS	BP	430	4.1503e-05	2	315	GO:0045859;GO:0043549;GO:0051338	regulation of transferase activity	0.00234024
D1 v. SS	BP	843	4.06809e-05	2	79	GO:0098742	cell-cell adhesion via plasma-membrane adhesion molecules	0.00234024
D1 v. SS	BP	1493	4.0209e-05	2	25	GO:1901343;GO:0016525;GO:2000181	negative regulation of vasculature development	0.00234024
D1 v. SS	BP	-1208	4.24192e-05	2	38	GO:0046034	ATP metabolic process	0.00235393
D1 v. SS	BP	632	5.86347e-05	4	136	GO:0032956;GO:1902903;GO:0032970	regulation of actin filament-based process	0.00320292
D1 v. SS	BP	898	6.25898e-05	3	66	GO:0031589	cell-substrate adhesion	0.00336637
D1 v. SS	BP	607	8.45255e-05	2	141	GO:0042326;GO:0001933	negative regulation of phosphorylation	0.00447729
D1 v. SS	BP	560	8.63745e-05	4	166	GO:0022604	regulation of cell morphogenesis	0.00450694
D1 v. SS	BP	331	9.01122e-05	3	499	GO:0042981;GO:0043067;GO:0010941	regulation of cell death	0.00463283
D1 v. SS	BP	320	9.61387e-05	2	533	GO:0032270;GO:0051247	positive regulation of protein metabolic process	0.00480449
D1 v. SS	BP	-1893	9.61998e-05	4	14	GO:0032981;GO:0010257	mitochondrial respiratory chain complex I assembly	0.00480449
D1 v. SS	BP	1292	9.99365e-05	2	30	GO:0050906	detection of stimulus involved in sensory perception	0.00492082
D1 v. SS	BP	727	0.00010546	5	95	GO:0048812;GO:0120039;GO:0048858;GO:0032990;GO:0032989	cell part morphogenesis	0.00512069
D1 v. SS	BP	746	0.00010728	2	90	GO:0000902	cell morphogenesis	0.00513766
D1 v. SS	BP	686	0.000112039	2	106	GO:0001525	angiogenesis	0.00516538
D1 v. SS	BP	1004	0.000113179	2	49	GO:0009581;GO:0009582	detection of abiotic stimulus	0.00516538
D1 v. SS	BP	637	0.000113768	7	123	GO:0043406;GO:0043405;GO:0071902	regulation of MAP kinase activity	0.00516538
D1 v. SS	BP	657	0.000110143	5	116	GO:0050804;GO:0099177	modulation of chemical synaptic transmission	0.00516538
D1 v. SS	BP	722	0.000117884	3	95	GO:0019932	second-messenger-mediated signaling	0.0052836
D1 v. SS	BP	830	0.000125294	4	71	GO:0032675	regulation of interleukin-6 production	0.00547533
D1 v. SS	BP	1521	0.000125	2	21	GO:0048813	dendrite morphogenesis	0.00547533
D1 v. SS	BP	698	0.000133526	4	100	GO:0001818	negative regulation of cytokine production	0.00576306
D1 v. SS	BP	606	0.000138914	3	133	GO:0007264	small GTPase mediated signal transduction	0.00592249
D1 v. SS	BP	-352	0.000150172	2	408	GO:0022402	cell cycle process	0.00632533
D1 v. SS	BP	459	0.000152675	3	233	GO:0050877	nervous system process	0.00635417
D1 v. SS	BP	899	0.000171426	3	58	GO:0007156	homophilic cell adhesion via plasma membrane adhesion molecules	0.00687368
D1 v. SS	BP	762	0.000173022	4	81	GO:0034329	cell junction assembly	0.00687368
D1 v. SS	BP	561	0.000167215	2	152	GO:0050678	regulation of epithelial cell proliferation	0.00687368
D1 v. SS	BP	-573	0.00016937	2	145	GO:0055114	oxidation-reduction process	0.00687368
D1 v. SS	BP	579	0.000177943	3	141	GO:0032535;GO:0090066	regulation of anatomical structure size	0.0069121
D1 v. SS	BP	835	0.000177472	5	67	GO:0032680;GO:1903555	regulation of tumor necrosis factor production	0.0069121
D1 v. SS	BP	457	0.000194542	3	227	GO:1903530;GO:0051046	regulation of secretion	0.00747384
D1 v. SS	BP	526	0.000201009	2	169	GO:1902532	negative regulation of intracellular signal transduction	0.00763833
D1 v. SS	BP	573	0.000210807	2	141	GO:0030036;GO:0030029	actin filament-based process	0.00792452
D1 v. SS	BP	-2741	0.000216009	3	6	GO:0033539	fatty acid beta-oxidation using acyl-CoA dehydrogenase	0.0080337
D1 v. SS	BP	1074	0.000229218	4	39	GO:0043551;GO:0043550;GO:1903725	regulation of phospholipid metabolic process	0.00843521
D1 v. SS	BP	-1489	0.000245969	6	20	GO:0015986;GO:0006754;GO:0015985;GO:1902600	ATP biosynthetic process	0.00895736
D1 v. SS	BP	502	0.000254512	3	180	GO:0009887	animal organ morphogenesis	0.00901105
D1 v. SS	BP	399	0.000253521	3	290	GO:0030334;GO:2000145;GO:0040012;GO:0051270	regulation of cellular component movement	0.00901105
D1 v. SS	BP	1027	0.000255176	5	42	GO:0042593;GO:0033500	carbohydrate homeostasis	0.00901105
D1 v. SS	BP	1038	0.000259967	2	41	GO:1901890	positive regulation of cell junction assembly	0.00908844
D1 v. SS	BP	-403	0.000267057	2	282	GO:0034622	cellular protein-containing complex assembly	0.00915324
D1 v. SS	BP	1077	0.000264967	5	38	GO:0048592;GO:0090596	sensory organ morphogenesis	0.00915324
D1 v. SS	BP	621	0.000293789	6	114	GO:0010769	regulation of cell morphogenesis involved in differentiation	0.00997172
D1 v. SS	BP	654	0.000301137	2	102	GO:0031175	neuron projection development	0.0100264
D1 v. SS	BP	778	0.00029888	3	72	GO:1901888	regulation of cell junction assembly	0.0100264
D1 v. SS	BP	-722	0.000344136	2	82	GO:0044772;GO:0044770	cell cycle phase transition	0.0112953
D1 v. SS	BP	307	0.000345709	3	485	GO:0051049	regulation of transport	0.0112953
D1 v. SS	BP	704	0.000379289	2	85	GO:0110053	regulation of actin filament organization	0.0122777
D1 v. SS	BP	374	0.000384032	2	312	GO:0048646	anatomical structure formation involved in morphogenesis	0.0123172
D1 v. SS	BP	531	0.000400475	3	150	GO:0071900	regulation of protein serine/threonine kinase activity	0.0127278
D1 v. SS	BP	385	0.000419117	3	290	GO:0044092	negative regulation of molecular function	0.0129667
D1 v. SS	BP	900	0.000415357	5	51	GO:0051963	regulation of synapse assembly	0.0129667
D1 v. SS	BP	-403	0.000417292	3	263	GO:1903047	mitotic cell cycle process	0.0129667
D1 v. SS	BP	654	0.000422828	6	97	GO:0007265	Ras protein signal transduction	0.0129667
D1 v. SS	BP	746	0.00043513	4	74	GO:0032874;GO:0070304;GO:0046330	positive regulation of stress-activated MAPK cascade	0.0132279
D1 v. SS	BP	372	0.000496666	5	303	GO:0045597	positive regulation of cell differentiation	0.0149685
D1 v. SS	BP	750	0.000532163	3	71	GO:0010770	positive regulation of cell morphogenesis involved in differentiation	0.0159012
D1 v. SS	BP	1571	0.000540108	5	16	GO:0097061;GO:0099173;GO:0106027	neuron projection organization	0.0160018
D1 v. SS	BP	971	0.000545481	6	42	GO:0032648	regulation of interferon-beta production	0.0160252
D1 v. SS	BP	630	0.000567634	5	100	GO:0032872;GO:0070302;GO:0046328	regulation of stress-activated protein kinase signaling cascade	0.0165371
D1 v. SS	BP	-1664	0.00060549	5	14	GO:0010499	proteasomal ubiquitin-independent protein catabolic process	0.0174941
D1 v. SS	BP	639	0.000615599	2	96	GO:0007411;GO:0097485	axon guidance	0.017497
D1 v. SS	BP	-1298	0.000615418	3	23	GO:0033108	mitochondrial respiratory chain complex assembly	0.017497
D1 v. SS	BP	1047	0.000662557	2	35	GO:0032651;GO:0032652	regulation of interleukin-1 production	0.0186798
D1 v. SS	BP	660	0.000747612	3	87	GO:0023061	signal release	0.0207433
D1 v. SS	BP	735	0.000742737	5	70	GO:0050808	synapse organization	0.0207433
D1 v. SS	BP	-1062	0.000792461	2	33	GO:0015980	energy derivation by oxidation of organic compounds	0.0216441
D1 v. SS	BP	1133	0.000788586	2	29	GO:0043552;GO:0090218;GO:1903727	positive regulation of lipid kinase activity	0.0216441
D1 v. SS	BP	433	0.000801971	2	204	GO:0010720;GO:0050769;GO:0051962	positive regulation of nervous system development	0.021734
D1 v. SS	BP	679	0.000821095	5	81	GO:0070372	regulation of ERK1 and ERK2 cascade	0.0220811
D1 v. SS	BP	731	0.000942394	4	68	GO:0030278	regulation of ossification	0.0247873
D1 v. SS	BP	407	0.000939705	4	225	GO:0045936;GO:0010563;GO:0031400	negative regulation of phosphate metabolic process	0.0247873
D1 v. SS	BP	544	0.000942997	4	124	GO:1903532;GO:0051047	positive regulation of secretion	0.0247873
D1 v. SS	BP	720	0.000956366	2	70	GO:0048814;GO:0050773	regulation of dendrite development	0.0249511
D1 v. SS	BP	970	0.00101261	2	38	GO:0033135	regulation of peptidyl-serine phosphorylation	0.0262229
D1 v. SS	BP	568	0.00102921	2	112	GO:0046578;GO:0051056	regulation of small GTPase mediated signal transduction	0.0264568
D1 v. SS	BP	250	0.00104179	2	627	GO:0010628	positive regulation of gene expression	0.0265848
D1 v. SS	BP	1087	0.00105365	5	30	GO:0032655	regulation of interleukin-12 production	0.0266926
D1 v. SS	BP	1583	0.00110449	2	14	GO:0062149	detection of stimulus involved in sensory perception of pain	0.0275807
D1 v. SS	BP	308	0.00110223	2	394	GO:0080134	regulation of response to stress	0.0275807
D1 v. SS	BP	791	0.00115335	2	56	GO:0001764	neuron migration	0.0284011
D1 v. SS	BP	479	0.00115359	2	155	GO:0051345	positive regulation of hydrolase activity	0.0284011
D1 v. SS	BP	507	0.00116527	4	138	GO:0097435	supramolecular fiber organization	0.028488
D1 v. SS	BP	488	0.00118342	2	149	GO:0071417;GO:1901699	cellular response to nitrogen compound	0.0287309
D1 v. SS	BP	691	0.00120652	2	73	GO:0007507	heart development	0.0290897
D1 v. SS	BP	978	0.0012543	3	36	GO:0002224	toll-like receptor signaling pathway	0.0296588
D1 v. SS	BP	1466	0.00124036	3	16	GO:0007229	integrin-mediated signaling pathway	0.0296588
D1 v. SS	BP	354	0.00125558	5	286	GO:0120035;GO:0031344;GO:0010975;GO:0045664	regulation of cell projection organization	0.0296588
D1 v. SS	BP	-1196	0.00126656	3	24	GO:0034502	protein localization to chromosome	0.0297036
D1 v. SS	BP	2210	0.00127447	5	7	GO:1990090;GO:1990089	cellular response to nerve growth factor stimulus	0.0297036
D1 v. SS	BP	-624	0.00135811	3	88	GO:0006302	double-strand break repair	0.0312365
D1 v. SS	BP	440	0.00135605	5	180	GO:0045596	negative regulation of cell differentiation	0.0312365
D1 v. SS	BP	-1500	0.00137644	2	15	GO:0045047;GO:0072599	establishment of protein localization to endoplasmic reticulum	0.0314512
D1 v. SS	BP	371	0.00139436	3	255	GO:0051050	positive regulation of transport	0.0315734
D1 v. SS	BP	587	0.00139985	2	99	GO:0051606	detection of stimulus	0.0315734
D1 v. SS	BP	345	0.00145541	2	293	GO:0051248;GO:0032269	negative regulation of protein metabolic process	0.0326161
D1 v. SS	BP	-1258	0.00150515	3	21	GO:0006099	tricarboxylic acid cycle	0.0335159
D1 v. SS	BP	-1727	0.00160987	4	11	GO:0007099;GO:0098534	centriole assembly	0.035621
D1 v. SS	BP	326	0.00163321	2	323	GO:0044087	regulation of cellular component biogenesis	0.0359101
D1 v. SS	BP	1904	0.00165284	4	9	GO:0050965;GO:0050961	detection of temperature stimulus involved in sensory perception of pain	0.0361145
D1 v. SS	BP	752	0.00167625	2	58	GO:0019935	cyclic-nucleotide-mediated signaling	0.0363985
D1 v. SS	BP	-1522	0.00171154	2	14	GO:0006336;GO:0034724	DNA replication-independent nucleosome organization	0.0368884
D1 v. SS	BP	1243	0.00171991	2	21	GO:0032695	negative regulation of interleukin-12 production	0.0368884
D1 v. SS	BP	263	0.00173142	2	507	GO:0009605	response to external stimulus	0.0369087
D1 v. SS	BP	-284	0.00177651	3	428	GO:0018130;GO:1901362;GO:0034654;GO:0019438	organic cyclic compound biosynthetic process	0.0374138
D1 v. SS	BP	-2007	0.00176743	3	8	GO:0034080;GO:0031055	chromatin remodeling at centromere	0.0374138
D1 v. SS	BP	1336	0.00179944	3	18	GO:0030032;GO:0097581	lamellipodium organization	0.0376697
D1 v. SS	BP	2001	0.00182333	2	8	GO:0060123	regulation of growth hormone secretion	0.0379426
D1 v. SS	BP	1993	0.00189956	2	8	GO:0001782	B cell homeostasis	0.039295
D1 v. SS	BP	-305	0.00200945	4	358	GO:0006974	cellular response to DNA damage stimulus	0.0413238
D1 v. SS	BP	320	0.00204029	3	323	GO:0006468;GO:0016310	phosphorylation	0.0416367
D1 v. SS	BP	-1446	0.00204849	3	15	GO:0045333	cellular respiration	0.0416367
D1 v. SS	BP	647	0.00213081	2	75	GO:0001667	ameboidal-type cell migration	0.0430597
D1 v. SS	BP	815	0.0021511	2	47	GO:0032720;GO:1903556	negative regulation of tumor necrosis factor production	0.0432198
D1 v. SS	BP	681	0.00225295	2	67	GO:0050920	regulation of chemotaxis	0.0447517
D1 v. SS	BP	377	0.00224421	2	224	GO:0051223;GO:0090087;GO:0070201	regulation of peptide transport	0.0447517
D1 v. SS	BP	-2255	0.00233604	2	6	GO:0042776	mitochondrial ATP synthesis coupled proton transport	0.0461402
D1 v. SS	BP	806	0.0023967	2	47	GO:0014066	regulation of phosphatidylinositol 3-kinase signaling	0.0463548
D1 v. SS	BP	746	0.00239926	8	55	GO:0035023	regulation of Rho protein signal transduction	0.0463548
D1 v. SS	BP	1948	0.00239995	2	8	GO:0046058	cAMP metabolic process	0.0463548
D1 v. SS	BP	947	0.00239316	2	34	GO:0050806	positive regulation of synaptic transmission	0.0463548
D1 v. SS	BP	-1147	0.00246099	2	23	GO:0002181	cytoplasmic translation	0.0465207
D1 v. SS	BP	493	0.00245118	2	127	GO:0032102	negative regulation of response to external stimulus	0.0465207
D1 v. SS	BP	918	0.00245108	4	36	GO:0050900	leukocyte migration	0.0465207
D1 v. SS	BP	504	0.00246176	2	121	GO:0051098	regulation of binding	0.0465207
D1 v. SS	BP	669	0.00249524	2	68	GO:0051099	positive regulation of binding	0.0468997
D1 v. SS	BP	370	0.00257093	2	226	GO:0040008	regulation of growth	0.048064
D1 v. SS	BP	1140	0.00262823	5	23	GO:0002753	cytoplasmic pattern recognition receptor signaling pathway	0.048591
D1 v. SS	BP	-739	0.00263888	2	55	GO:0007033	vacuole organization	0.048591
D1 v. SS	BP	1164	0.00265472	2	22	GO:0009074;GO:0009072	aromatic amino acid family metabolic process	0.048591
D1 v. SS	BP	825	0.00264186	2	44	GO:0048167	regulation of synaptic plasticity	0.048591
D1 v. SS	CC	621	1.24624e-18	2	580	GO:0030054	cell junction	7.58962e-16
D1 v. SS	CC	784	7.56596e-13	2	225	GO:0070161	anchoring junction	2.30384e-10
D1 v. SS	CC	571	5.64272e-10	2	323	GO:0005856	cytoskeleton	1.13291e-07
D1 v. SS	CC	800	8.43141e-10	3	156	GO:0005911	cell-cell junction	1.13291e-07
D1 v. SS	CC	-645	9.30137e-10	3	243	GO:0031966	mitochondrial membrane	1.13291e-07
D1 v. SS	CC	478	1.28594e-09	3	452	GO:0098590	plasma membrane region	1.30523e-07
D1 v. SS	CC	598	3.52938e-09	3	264	GO:0045202	synapse	3.07056e-07
D1 v. SS	CC	-726	4.81923e-09	4	173	GO:0005743;GO:0019866	organelle inner membrane	3.66864e-07
D1 v. SS	CC	-851	6.98098e-09	2	122	GO:0098798	mitochondrial protein complex	4.7238e-07
D1 v. SS	CC	915	1.02817e-08	3	103	GO:0062023	collagen-containing extracellular matrix	6.17331e-07
D1 v. SS	CC	-1266	1.11505e-08	3	53	GO:0098800	inner mitochondrial membrane protein complex	6.17331e-07
D1 v. SS	CC	-1293	1.43724e-08	2	50	GO:1990204	oxidoreductase complex	7.294e-07
D1 v. SS	CC	842	1.75062e-08	2	118	GO:0098978	glutamatergic synapse	8.0448e-07
D1 v. SS	CC	374	1.84938e-08	2	662	GO:0120025;GO:0042995	cell projection	8.0448e-07
D1 v. SS	CC	-1489	1.69917e-07	3	32	GO:0098803	respiratory chain complex	6.89863e-06
D1 v. SS	CC	-380	2.08759e-07	2	532	GO:0005739	mitochondrion	7.94589e-06
D1 v. SS	CC	857	5.98143e-07	3	89	GO:0030027	lamellipodium	2.14276e-05
D1 v. SS	CC	-1676	1.03809e-06	4	22	GO:0005747;GO:0045271;GO:0030964	mitochondrial respiratory chain complex I	3.2314e-05
D1 v. SS	CC	1029	9.74705e-07	6	59	GO:0015629	actin cytoskeleton	3.2314e-05
D1 v. SS	CC	1541	1.06122e-06	2	26	GO:0042641	actomyosin	3.2314e-05
D1 v. SS	CC	401	2.52097e-06	4	381	GO:0043005	neuron projection	7.31081e-05
D1 v. SS	CC	964	4.48617e-06	2	59	GO:0005604	basement membrane	0.000124185
D1 v. SS	CC	665	6.67084e-06	2	121	GO:0043235	receptor complex	0.000176632
D1 v. SS	CC	774	1.03714e-05	2	85	GO:0005925;GO:0030055	cell-substrate junction	0.000263175
D1 v. SS	CC	629	1.38996e-05	4	126	GO:0031253	cell projection membrane	0.000338594
D1 v. SS	CC	751	1.49862e-05	2	87	GO:0098794	postsynapse	0.000351023
D1 v. SS	CC	1487	2.2806e-05	2	21	GO:0001725;GO:0097517;GO:0032432	actin filament bundle	0.000505775
D1 v. SS	CC	548	2.3254e-05	2	158	GO:0031012	extracellular matrix	0.000505775
D1 v. SS	CC	852	3.7835e-05	2	61	GO:0034703	cation channel complex	0.000794534
D1 v. SS	CC	535	5.98429e-05	3	149	GO:0098797	plasma membrane protein complex	0.00121481
D1 v. SS	CC	359	0.000108519	2	318	GO:0005615	extracellular space	0.00213188
D1 v. SS	CC	847	0.00013305	2	53	GO:0043197;GO:0044309	neuron spine	0.00238316
D1 v. SS	CC	-663	0.00013242	2	87	GO:0044391	ribosomal subunit	0.00238316
D1 v. SS	CC	-259	0.000132612	2	631	GO:1902494	catalytic complex	0.00238316
D1 v. SS	CC	498	0.000162513	2	152	GO:0009986	cell surface	0.00282773
D1 v. SS	CC	1513	0.000167771	3	16	GO:0030863	cortical cytoskeleton	0.00283812
D1 v. SS	CC	856	0.000175366	2	50	GO:0070160;GO:0005923	tight junction	0.00288643
D1 v. SS	CC	1062	0.000192534	2	32	GO:0032589	neuron projection membrane	0.00308561
D1 v. SS	CC	-847	0.000204821	2	50	GO:1905368	peptidase complex	0.00319837
D1 v. SS	CC	-1524	0.000242821	2	15	GO:0005839	proteasome core complex	0.00369695
D1 v. SS	CC	-649	0.000303868	2	81	GO:0005814	centriole	0.00451356
D1 v. SS	CC	561	0.000470884	2	102	GO:0005938	cell cortex	0.00672093
D1 v. SS	CC	653	0.000474548	2	75	GO:0031256	leading edge membrane	0.00672093
D1 v. SS	CC	-1346	0.000560613	3	17	GO:0016469	proton-transporting two-sector ATPase complex	0.0077594
D1 v. SS	CC	-777	0.000748727	4	49	GO:0015934	large ribosomal subunit	0.0099125
D1 v. SS	CC	406	0.000733257	2	185	GO:0030425	dendrite	0.0099125
D1 v. SS	CC	-599	0.000854851	5	81	GO:0005819	spindle	0.01089
D1 v. SS	CC	422	0.000858328	2	166	GO:0043025;GO:0044297	cell body	0.01089
D1 v. SS	CC	-938	0.000989204	4	32	GO:0000502;GO:1905369	endopeptidase complex	0.0120485
D1 v. SS	CC	708	0.00114504	3	55	GO:0098802	plasma membrane signaling receptor complex	0.0136731
D1 v. SS	CC	504	0.00137798	2	106	GO:0098857;GO:0098589;GO:0045121	membrane region	0.0161383
D1 v. SS	CC	498	0.00149373	2	107	GO:0097060	synaptic membrane	0.0171638
D1 v. SS	CC	-659	0.00206932	5	57	GO:0005840	ribosome	0.0233373
D1 v. SS	CC	2003	0.00226276	2	6	GO:0008305;GO:0098636	integrin complex	0.0250549
D1 v. SS	CC	1092	0.00241428	2	20	GO:0098984	neuron to neuron synapse	0.0262553
D1 v. SS	CC	-1349	0.00249603	2	13	GO:0022624	proteasome accessory complex	0.0266681
D1 v. SS	CC	-1213	0.00256256	2	16	GO:0043209	myelin sheath	0.0269069
D1 v. SS	CC	502	0.002784	3	93	GO:0034702;GO:1902495;GO:1990351	transporter complex	0.0287365
D1 v. SS	CC	-344	0.0028976	2	201	GO:0005764;GO:0000323;GO:0005773	vacuole	0.0289613
D1 v. SS	CC	1382	0.00290089	2	12	GO:0098686	hippocampal mossy fiber to CA3 synapse	0.0289613
D1 v. SS	CC	252	0.00337628	2	375	GO:0005887;GO:0031226	intrinsic component of plasma membrane	0.0331638
D1 v. SS	CC	802	0.00371788	5	34	GO:0005912	adherens junction	0.0359395
D1 v. SS	CC	506	0.00419237	2	84	GO:0098793	presynapse	0.0398931
D1 v. SS	CC	786	0.00445867	2	34	GO:0031252	cell leading edge	0.0417743
D1 v. SS	CC	895	0.00460493	5	26	GO:0008076;GO:0034705	potassium channel complex	0.0424909
D1 v. SS	CC	492	0.00485244	2	86	GO:0016323	basolateral plasma membrane	0.0441065
D1 v. SS	MF	-916	2.17966e-09	2	125	GO:0003735	structural constituent of ribosome	1.76117e-06
D1 v. SS	MF	578	1.33487e-08	3	291	GO:0004888;GO:0038023;GO:0060089	signaling receptor activity	5.39289e-06
D1 v. SS	MF	725	2.16205e-08	4	176	GO:0003779	actin binding	5.82312e-06
D1 v. SS	MF	1581	1.27669e-06	3	27	GO:0017147	Wnt-protein binding	0.000257891
D1 v. SS	MF	745	3.22126e-06	3	114	GO:0050839	cell adhesion molecule binding	0.000520555
D1 v. SS	MF	-2202	6.69634e-06	2	12	GO:0003954	NADH dehydrogenase activity	0.000690125
D1 v. SS	MF	580	7.08624e-06	2	177	GO:0005216;GO:0015267;GO:0022803	passive transmembrane transporter activity	0.000690125
D1 v. SS	MF	413	6.99924e-06	2	362	GO:0005509	calcium ion binding	0.000690125
D1 v. SS	MF	432	7.68703e-06	5	325	GO:0019901;GO:0019900	kinase binding	0.000690125
D1 v. SS	MF	647	1.62147e-05	2	130	GO:0005261	cation channel activity	0.00114771
D1 v. SS	MF	-2586	1.56618e-05	3	8	GO:0008137;GO:0050136	NADH dehydrogenase (ubiquinone) activity	0.00114771
D1 v. SS	MF	929	1.7091e-05	2	62	GO:0051015	actin filament binding	0.00114771
D1 v. SS	MF	1309	2.39916e-05	5	30	GO:0005109	frizzled binding	0.00138466
D1 v. SS	MF	-1193	3.21884e-05	2	35	GO:0003684	damaged DNA binding	0.00173388
D1 v. SS	MF	451	5.19438e-05	3	240	GO:0019904	protein domain specific binding	0.00262316
D1 v. SS	MF	863	6.47799e-05	4	62	GO:0001664	G protein-coupled receptor binding	0.00307895
D1 v. SS	MF	-1081	7.06292e-05	2	39	GO:0015078	proton transmembrane transporter activity	0.00317046
D1 v. SS	MF	-1464	0.000166429	5	19	GO:0070003;GO:0004298	threonine-type peptidase activity	0.00672372
D1 v. SS	MF	333	0.000193892	3	383	GO:0005102	signaling receptor binding	0.00746024
D1 v. SS	MF	1179	0.000235448	3	28	GO:0030551	cyclic nucleotide binding	0.00864736
D1 v. SS	MF	-2176	0.000278504	2	8	GO:0003993	acid phosphatase activity	0.00978395
D1 v. SS	MF	675	0.000332092	2	82	GO:0005539	glycosaminoglycan binding	0.0107332
D1 v. SS	MF	928	0.000399979	3	42	GO:0019838	growth factor binding	0.0124301
D1 v. SS	MF	-1070	0.00044702	3	31	GO:0050660	flavin adenine dinucleotide binding	0.0133775
D1 v. SS	MF	-423	0.000484567	2	202	GO:0004175	endopeptidase activity	0.0135011
D1 v. SS	MF	679	0.00047371	2	77	GO:0015085;GO:0005262	calcium ion transmembrane transporter activity	0.0135011
D1 v. SS	MF	296	0.000565925	3	419	GO:0008092	cytoskeletal protein binding	0.0150724
D1 v. SS	MF	892	0.000578272	5	43	GO:0019903	protein phosphatase binding	0.0150724
D1 v. SS	MF	-338	0.000605732	4	311	GO:0070011;GO:0008233	peptidase activity	0.0152947
D1 v. SS	MF	766	0.000667712	3	57	GO:0004714;GO:0019199	transmembrane receptor protein kinase activity	0.0163488
D1 v. SS	MF	574	0.000730447	2	101	GO:0005201	extracellular matrix structural constituent	0.0173589
D1 v. SS	MF	2519	0.000876827	2	5	GO:0051400	BH domain binding	0.0202422
D1 v. SS	MF	511	0.00117477	2	118	GO:0022836	gated channel activity	0.0263671
D1 v. SS	MF	572	0.00122206	3	93	GO:0005516	calmodulin binding	0.0266872
D1 v. SS	MF	-2220	0.00132009	2	6	GO:0004089	carbonate dehydratase activity	0.0267563
D1 v. SS	MF	548	0.001395	2	99	GO:0004930	G protein-coupled receptor activity	0.0267563
D1 v. SS	MF	947	0.0013418	2	33	GO:0005178	integrin binding	0.0267563
D1 v. SS	MF	-1245	0.00136494	4	19	GO:0005343	organic acid:sodium symporter activity	0.0267563
D1 v. SS	MF	782	0.00142391	4	48	GO:0045296	cadherin binding	0.0267563
D1 v. SS	MF	1376	0.00166124	2	15	GO:0031490	chromatin DNA binding	0.0305064
D1 v. SS	MF	335	0.00211236	6	252	GO:0017016;GO:0031267;GO:0051020	GTPase binding	0.0371041
D1 v. SS	MF	-1932	0.00254299	4	7	GO:0003995	acyl-CoA dehydrogenase activity	0.0419334
D1 v. SS	MF	-1940	0.00244355	3	7	GO:0019104	DNA N-glycosylase activity	0.0419334
D1 v. SS	MF	2090	0.00249618	2	6	GO:0030228	lipoprotein particle receptor activity	0.0419334
D1 v. SS	MF	-1040	0.00266149	3	24	GO:0051287	NAD binding	0.0430097
D1 v. SS	MF	-1901	0.00297022	2	7	GO:0010181	FMN binding	0.0470576
D1 v. SS	MF	1296	0.00306482	4	15	GO:0042805	actinin binding	0.0476227
