# Supplementary material for: The role of gene expression and symbiosis in reef-building coral acquired heat tolerance
Source: Nat Commun. 2022 Aug 3;13:4513. doi: 10.1038/s41467-022-32217-z (PMC9349291; doi:10.1038/s41467-022-32217-z)
Supplement: Supplementary file 8 — Supplementary Data 7 [file 41467_2022_32217_MOESM8_ESM.xlsx]

## Sheet: Sheet1
#GO terms with significant (padj<0.1) enrichment in pairwise comparisons between juveniles at heat conditions hosting different symbionts
Pairwise Comparison	GO hierarchy	delta.rank	pval	level	nseqs	term	name	p.adj
D1 heat v. D1 ambient	BP	1027	1.58226e-11	2	145	GO:0055114	oxidation-reduction process	5.53156e-08
D1 heat v. D1 ambient	BP	581	3.09803e-09	2	364	GO:0006886	intracellular protein transport	2.4315e-06
D1 heat v. D1 ambient	BP	1025	2.66905e-09	2	113	GO:0046395;GO:0016054	carboxylic acid catabolic process	2.4315e-06
D1 heat v. D1 ambient	BP	457	2.16678e-09	2	628	GO:0046907	intracellular transport	2.4315e-06
D1 heat v. D1 ambient	BP	606	3.47754e-09	2	330	GO:1901565	organonitrogen compound catabolic process	2.4315e-06
D1 heat v. D1 ambient	BP	-924	5.4324e-09	2	134	GO:0007186	G protein-coupled receptor signaling pathway	2.85039e-06
D1 heat v. D1 ambient	BP	829	5.7073e-09	2	167	GO:0044282	small molecule catabolic process	2.85039e-06
D1 heat v. D1 ambient	BP	-579	8.23878e-09	2	345	GO:0003008	system process	3.4919e-06
D1 heat v. D1 ambient	BP	1089	8.98944e-09	3	93	GO:0006091	generation of precursor metabolites and energy	3.4919e-06
D1 heat v. D1 ambient	BP	434	1.08443e-08	3	634	GO:0015031	protein transport	3.79117e-06
D1 heat v. D1 ambient	BP	1036	1.22251e-07	2	87	GO:0006457	protein folding	3.88536e-05
D1 heat v. D1 ambient	BP	-566	1.78213e-07	2	294	GO:0007155;GO:0022610	biological adhesion	4.79255e-05
D1 heat v. D1 ambient	BP	1798	1.65453e-07	3	28	GO:0022904;GO:0022900	electron transport chain	4.79255e-05
D1 heat v. D1 ambient	BP	1360	2.29951e-07	2	48	GO:0009062;GO:0072329	monocarboxylic acid catabolic process	5.7422e-05
D1 heat v. D1 ambient	BP	-423	4.71404e-07	2	507	GO:0006928	movement of cell or subcellular component	0.000109869
D1 heat v. D1 ambient	BP	2020	6.58003e-07	5	20	GO:0015986;GO:0006754;GO:0015985;GO:1902600	ATP biosynthetic process	0.000143774
D1 heat v. D1 ambient	BP	-587	1.27062e-06	2	233	GO:0050877	nervous system process	0.0002613
D1 heat v. D1 ambient	BP	-362	2.33471e-06	2	623	GO:0010629	negative regulation of gene expression	0.000453453
D1 heat v. D1 ambient	BP	-1583	2.7417e-06	4	29	GO:0032661;GO:0032731;GO:0032732;GO:0050718;GO:0050706;GO:0050716;GO:0050704	positive regulation of interleukin-1 beta production	0.000504472
D1 heat v. D1 ambient	BP	-683	3.00505e-06	4	158	GO:0043269	regulation of ion transport	0.000525283
D1 heat v. D1 ambient	BP	-386	3.44612e-06	2	518	GO:0009653	anatomical structure morphogenesis	0.000547621
D1 heat v. D1 ambient	BP	-1448	3.44033e-06	5	34	GO:0050806	positive regulation of synaptic transmission	0.000547621
D1 heat v. D1 ambient	BP	447	3.82048e-06	2	374	GO:0019752;GO:0043436;GO:0006082	organic acid metabolic process	0.000556517
D1 heat v. D1 ambient	BP	-624	3.7588e-06	3	186	GO:0048598	embryonic morphogenesis	0.000556517
D1 heat v. D1 ambient	BP	-860	4.56391e-06	5	95	GO:0019932	second-messenger-mediated signaling	0.000613671
D1 heat v. D1 ambient	BP	626	4.50465e-06	3	182	GO:0030163	protein catabolic process	0.000613671
D1 heat v. D1 ambient	BP	-770	5.88066e-06	3	116	GO:0050804;GO:0099177	regulation of trans-synaptic signaling	0.000761436
D1 heat v. D1 ambient	BP	-884	6.31632e-06	3	87	GO:0023061	signal release	0.000769511
D1 heat v. D1 ambient	BP	-1385	6.60336e-06	3	35	GO:0032651;GO:0032652	regulation of interleukin-1 production	0.000769511
D1 heat v. D1 ambient	BP	977	6.46721e-06	2	71	GO:0044242	cellular lipid catabolic process	0.000769511
D1 heat v. D1 ambient	BP	1390	1.13202e-05	2	33	GO:0009142;GO:0009206;GO:0009145;GO:0009201	nucleoside triphosphate biosynthetic process	0.00127663
D1 heat v. D1 ambient	BP	-1174	1.21529e-05	2	46	GO:0050707	regulation of cytokine secretion	0.0013277
D1 heat v. D1 ambient	BP	-666	1.33769e-05	3	144	GO:0007600	sensory perception	0.00141714
D1 heat v. D1 ambient	BP	-955	1.58869e-05	4	68	GO:0030278	regulation of ossification	0.00158687
D1 heat v. D1 ambient	BP	2012	1.78841e-05	4	15	GO:0045333	cellular respiration	0.00173675
D1 heat v. D1 ambient	BP	830	2.01972e-05	3	88	GO:0034976	response to endoplasmic reticulum stress	0.00190836
D1 heat v. D1 ambient	BP	1726	2.14766e-05	2	20	GO:0045454	cell redox homeostasis	0.00197585
D1 heat v. D1 ambient	BP	1144	2.48903e-05	5	45	GO:0009141;GO:0009205;GO:0009144;GO:0009199	nucleoside triphosphate metabolic process	0.00217541
D1 heat v. D1 ambient	BP	-775	2.47871e-05	2	99	GO:0035295	tube development	0.00217541
D1 heat v. D1 ambient	BP	-1309	2.7021e-05	2	34	GO:0050715	positive regulation of cytokine secretion	0.00230403
D1 heat v. D1 ambient	BP	1190	2.82962e-05	2	41	GO:0030433;GO:0036503	ERAD pathway	0.00235532
D1 heat v. D1 ambient	BP	1548	3.0058e-05	2	24	GO:0061077	chaperone-mediated protein folding	0.00244379
D1 heat v. D1 ambient	BP	1094	3.1461e-05	2	48	GO:0006839	mitochondrial transport	0.00249972
D1 heat v. D1 ambient	BP	1535	3.49202e-05	2	24	GO:1990542	mitochondrial transmembrane transport	0.00271292
D1 heat v. D1 ambient	BP	455	3.59397e-05	2	284	GO:0051603;GO:0006511;GO:0019941;GO:0043632	proteolysis involved in cellular protein catabolic process	0.00273142
D1 heat v. D1 ambient	BP	725	4.11622e-05	2	107	GO:0016042	lipid catabolic process	0.00306177
D1 heat v. D1 ambient	BP	-570	5.07423e-05	2	171	GO:0051090	regulation of DNA-binding transcription factor activity	0.00369573
D1 heat v. D1 ambient	BP	-2101	6.09346e-05	2	12	GO:0007214	gamma-aminobutyric acid signaling pathway	0.0043475
D1 heat v. D1 ambient	BP	-411	6.23266e-05	3	329	GO:0016477;GO:0048870;GO:0040011	locomotion	0.00435787
D1 heat v. D1 ambient	BP	-297	6.96257e-05	2	659	GO:0031399;GO:0001932;GO:0042325;GO:0019220;GO:0051174	regulation of protein modification process	0.00477277
D1 heat v. D1 ambient	BP	-439	7.18961e-05	2	282	GO:0008284	positive regulation of cell population proliferation	0.00483363
D1 heat v. D1 ambient	BP	-1842	8.53712e-05	2	15	GO:0007215	glutamate receptor signaling pathway	0.00563128
D1 heat v. D1 ambient	BP	-538	8.8883e-05	3	180	GO:0009887	animal organ morphogenesis	0.00575435
D1 heat v. D1 ambient	BP	-2680	9.36222e-05	5	7	GO:0071873	response to norepinephrine	0.00595097
D1 heat v. D1 ambient	BP	-1963	9.68876e-05	3	13	GO:0001778	plasma membrane repair	0.00598192
D1 heat v. D1 ambient	BP	-957	9.75313e-05	4	55	GO:0035023	regulation of Rho protein signal transduction	0.00598192
D1 heat v. D1 ambient	BP	-1470	0.000104467	3	23	GO:0009187	cyclic nucleotide metabolic process	0.00629686
D1 heat v. D1 ambient	BP	-788	0.000112438	3	80	GO:0007268;GO:0098916;GO:0099537;GO:0099536	synaptic signaling	0.00666241
D1 heat v. D1 ambient	BP	-347	0.000126973	3	432	GO:0048513	animal organ development	0.00739827
D1 heat v. D1 ambient	BP	-1174	0.000133757	3	35	GO:0022405;GO:0022404	molting cycle process	0.00766583
D1 heat v. D1 ambient	BP	1207	0.000137478	2	33	GO:0015980	energy derivation by oxidation of organic compounds	0.00775197
D1 heat v. D1 ambient	BP	-1223	0.000141845	2	32	GO:0006813	potassium ion transport	0.00787125
D1 heat v. D1 ambient	BP	330	0.000149059	3	470	GO:0006508	proteolysis	0.00795184
D1 heat v. D1 ambient	BP	-2076	0.000148756	4	11	GO:0045345;GO:0045343	positive regulation of MHC class I biosynthetic process	0.00795184
D1 heat v. D1 ambient	BP	1119	0.000150121	2	38	GO:0046034	ATP metabolic process	0.00795184
D1 heat v. D1 ambient	BP	-901	0.000165161	2	58	GO:0019935	cyclic-nucleotide-mediated signaling	0.00849123
D1 heat v. D1 ambient	BP	-1023	0.000163414	5	45	GO:0030326;GO:0035108;GO:0035113	limb morphogenesis	0.00849123
D1 heat v. D1 ambient	BP	-1753	0.000184568	3	15	GO:0071869;GO:0071867	response to monoamine	0.00935144
D1 heat v. D1 ambient	BP	-541	0.000189647	2	161	GO:0007389	pattern specification process	0.0094715
D1 heat v. D1 ambient	BP	-1808	0.000194942	3	14	GO:0009583	detection of light stimulus	0.00959883
D1 heat v. D1 ambient	BP	-328	0.000199449	4	455	GO:0051726	regulation of cell cycle	0.00968436
D1 heat v. D1 ambient	BP	740	0.000224138	2	83	GO:0006888	endoplasmic reticulum to Golgi vesicle-mediated transport	0.010589
D1 heat v. D1 ambient	BP	-297	0.000224049	2	557	GO:0035556	intracellular signal transduction	0.010589
D1 heat v. D1 ambient	BP	-341	0.000248885	3	405	GO:0045892;GO:1903507;GO:1902679;GO:0051253;GO:0045934	negative regulation of nucleobase-containing compound metabolic process	0.0116013
D1 heat v. D1 ambient	BP	-792	0.000252693	2	71	GO:0032675	regulation of interleukin-6 production	0.0116239
D1 heat v. D1 ambient	BP	-314	0.000263044	4	481	GO:0042127	regulation of cell population proliferation	0.0117898
D1 heat v. D1 ambient	BP	-293	0.000261773	2	559	GO:1902531	regulation of intracellular signal transduction	0.0117898
D1 heat v. D1 ambient	BP	-633	0.000269391	2	111	GO:0030182	neuron differentiation	0.0119214
D1 heat v. D1 ambient	BP	-849	0.000275522	6	61	GO:0007605;GO:0050954	sensory perception of mechanical stimulus	0.0120403
D1 heat v. D1 ambient	BP	1131	0.000287078	4	34	GO:0006635;GO:0019395;GO:0034440	lipid oxidation	0.0123904
D1 heat v. D1 ambient	BP	538	0.000303003	4	152	GO:0010498;GO:0043161	proteasomal protein catabolic process	0.0127626
D1 heat v. D1 ambient	BP	-570	0.000302383	3	135	GO:0034765;GO:0034762	regulation of transmembrane transport	0.0127626
D1 heat v. D1 ambient	BP	629	0.000310873	2	110	GO:0007005	mitochondrion organization	0.0128334
D1 heat v. D1 ambient	BP	-366	0.000312025	2	338	GO:0051241	negative regulation of multicellular organismal process	0.0128334
D1 heat v. D1 ambient	BP	-687	0.000337481	2	91	GO:0032088;GO:0043433	negative regulation of DNA-binding transcription factor activity	0.013719
D1 heat v. D1 ambient	BP	1736	0.000348223	4	14	GO:0032981;GO:0010257	NADH dehydrogenase complex assembly	0.013834
D1 heat v. D1 ambient	BP	842	0.000345569	2	60	GO:1901606;GO:0009063	cellular amino acid catabolic process	0.013834
D1 heat v. D1 ambient	BP	-368	0.000370766	2	325	GO:0007010	cytoskeleton organization	0.0144022
D1 heat v. D1 ambient	BP	2635	0.000375139	7	6	GO:0033539	fatty acid beta-oxidation using acyl-CoA dehydrogenase	0.0144119
D1 heat v. D1 ambient	BP	-569	0.000423685	2	129	GO:0007267;GO:0023052	signaling	0.0161
D1 heat v. D1 ambient	BP	-364	0.000440019	2	324	GO:0007017	microtubule-based process	0.0165409
D1 heat v. D1 ambient	BP	-1423	0.000461426	3	20	GO:0021675	nerve development	0.0169834
D1 heat v. D1 ambient	BP	2243	0.000474417	5	8	GO:0010939	regulation of necrotic cell death	0.0170986
D1 heat v. D1 ambient	BP	1325	0.00047308	3	23	GO:0033108	mitochondrial respiratory chain complex assembly	0.0170986
D1 heat v. D1 ambient	BP	-1241	0.000500314	4	26	GO:0001508	action potential	0.0178479
D1 heat v. D1 ambient	BP	-265	0.000515328	2	627	GO:0010628	positive regulation of gene expression	0.0181979
D1 heat v. D1 ambient	BP	-1572	0.000536796	5	16	GO:0032692	negative regulation of interleukin-1 production	0.0187664
D1 heat v. D1 ambient	BP	-1977	0.000572673	2	10	GO:0009048;GO:0007549	dosage compensation	0.0196281
D1 heat v. D1 ambient	BP	-586	0.00056709	4	116	GO:0016055;GO:1905114	Wnt signaling pathway	0.0196281
D1 heat v. D1 ambient	BP	-1201	0.000596892	3	27	GO:0019934	cGMP-mediated signaling	0.0202085
D1 heat v. D1 ambient	BP	-637	0.000601168	3	97	GO:0043414;GO:0032259	methylation	0.0202085
D1 heat v. D1 ambient	BP	1876	0.000611881	2	11	GO:0009060	aerobic respiration	0.0203727
D1 heat v. D1 ambient	BP	-1872	0.000624749	2	11	GO:0021545	cranial nerve development	0.0206049
D1 heat v. D1 ambient	BP	-994	0.000643334	2	39	GO:0007612	learning	0.0208714
D1 heat v. D1 ambient	BP	-1007	0.000644769	2	38	GO:0045778;GO:0045669	positive regulation of ossification	0.0208714
D1 heat v. D1 ambient	BP	-446	0.000685738	3	197	GO:0009888	tissue development	0.0212154
D1 heat v. D1 ambient	BP	490	0.000667559	3	163	GO:0032787	monocarboxylic acid metabolic process	0.0212154
D1 heat v. D1 ambient	BP	-544	0.000676851	3	131	GO:0044057	regulation of system process	0.0212154
D1 heat v. D1 ambient	BP	-1060	0.000680164	2	34	GO:0048562	embryonic organ morphogenesis	0.0212154
D1 heat v. D1 ambient	BP	-694	0.000671653	2	80	GO:0050714;GO:0002793	positive regulation of peptide secretion	0.0212154
D1 heat v. D1 ambient	BP	1591	0.000692547	2	15	GO:0006801	superoxide metabolic process	0.0212381
D1 heat v. D1 ambient	BP	-528	0.000713614	2	138	GO:0090068;GO:0045787	positive regulation of cell cycle	0.0216939
D1 heat v. D1 ambient	BP	-274	0.000765198	4	545	GO:0006357	regulation of transcription by RNA polymerase II	0.0226706
D1 heat v. D1 ambient	BP	1843	0.000762023	2	11	GO:0007007	inner mitochondrial membrane organization	0.0226706
D1 heat v. D1 ambient	BP	-346	0.000753461	2	329	GO:0120036;GO:0030030	cell projection organization	0.0226706
D1 heat v. D1 ambient	BP	-1475	0.000811547	2	17	GO:0002053;GO:0010464	regulation of mesenchymal cell proliferation	0.0236431
D1 heat v. D1 ambient	BP	-2298	0.000807833	2	7	GO:0045381	regulation of interleukin-18 biosynthetic process	0.0236431
D1 heat v. D1 ambient	BP	-818	0.000864678	3	55	GO:0035107	appendage morphogenesis	0.0248017
D1 heat v. D1 ambient	BP	-2137	0.000869701	5	8	GO:0043153;GO:0009648;GO:0009649	entrainment of circadian clock	0.0248017
D1 heat v. D1 ambient	BP	-522	0.000872601	2	137	GO:0050708;GO:0002791	regulation of peptide secretion	0.0248017
D1 heat v. D1 ambient	BP	-500	0.000885972	2	149	GO:0030001	metal ion transport	0.0249787
D1 heat v. D1 ambient	BP	-518	0.000937232	2	137	GO:0048589;GO:0040007	growth	0.0262125
D1 heat v. D1 ambient	BP	1730	0.000963144	2	12	GO:0002474	antigen processing and presentation of peptide antigen via MHC class I	0.0267178
D1 heat v. D1 ambient	BP	272	0.000970584	2	527	GO:0016192	vesicle-mediated transport	0.0267178
D1 heat v. D1 ambient	BP	-972	0.000987738	5	38	GO:0032715	negative regulation of interleukin-6 production	0.0269776
D1 heat v. D1 ambient	BP	713	0.00106847	3	70	GO:0002366;GO:0002263	cell activation involved in immune response	0.0289369
D1 heat v. D1 ambient	BP	-1714	0.00107603	4	12	GO:0030323	respiratory tube development	0.0289369
D1 heat v. D1 ambient	BP	1435	0.00112234	3	17	GO:0042026	protein refolding	0.02978
D1 heat v. D1 ambient	BP	2644	0.00112457	4	5	GO:0061952;GO:1902410	midbody abscission	0.02978
D1 heat v. D1 ambient	BP	530	0.00133523	2	123	GO:0006979	response to oxidative stress	0.0348356
D1 heat v. D1 ambient	BP	463	0.00144643	5	160	GO:0006520	cellular amino acid metabolic process	0.0361195
D1 heat v. D1 ambient	BP	1549	0.00141892	2	14	GO:0010499	proteasomal ubiquitin-independent protein catabolic process	0.0361195
D1 heat v. D1 ambient	BP	-367	0.00143167	2	259	GO:0010564	regulation of cell cycle process	0.0361195
D1 heat v. D1 ambient	BP	-1095	0.00144263	3	28	GO:0016045;GO:0098543	detection of bacterium	0.0361195
D1 heat v. D1 ambient	BP	-918	0.00141143	2	40	GO:0042752	regulation of circadian rhythm	0.0361195
D1 heat v. D1 ambient	BP	-2045	0.00143549	3	8	GO:0045820;GO:1900543;GO:0045980	negative regulation of nucleotide metabolic process	0.0361195
D1 heat v. D1 ambient	BP	781	0.00146887	3	55	GO:0002275;GO:0043312;GO:0002283;GO:0043299;GO:0042119;GO:0036230	myeloid cell activation involved in immune response	0.0364196
D1 heat v. D1 ambient	BP	329	0.00147955	3	323	GO:0019637	organophosphate metabolic process	0.0364261
D1 heat v. D1 ambient	BP	1034	0.0015497	2	31	GO:0002478;GO:0048002;GO:0019884;GO:0019882	antigen processing and presentation	0.0364786
D1 heat v. D1 ambient	BP	1255	0.00154307	3	21	GO:0006099	tricarboxylic acid cycle	0.0364786
D1 heat v. D1 ambient	BP	694	0.00157661	2	69	GO:0006575	cellular modified amino acid metabolic process	0.0364786
D1 heat v. D1 ambient	BP	-252	0.00157352	2	568	GO:0007166	cell surface receptor signaling pathway	0.0364786
D1 heat v. D1 ambient	BP	-1069	0.00153889	3	29	GO:0010669	epithelial structure maintenance	0.0364786
D1 heat v. D1 ambient	BP	-2027	0.00158873	7	8	GO:0031048	heterochromatin assembly by small RNA	0.0364786
D1 heat v. D1 ambient	BP	1256	0.00153924	2	21	GO:0042744;GO:0042743	hydrogen peroxide metabolic process	0.0364786
D1 heat v. D1 ambient	BP	1019	0.00153243	1	32	GO:0051704	multi-organism process	0.0364786
D1 heat v. D1 ambient	BP	-1532	0.00159646	6	14	GO:0052652;GO:0009190	cyclic nucleotide biosynthetic process	0.0364786
D1 heat v. D1 ambient	BP	-1034	0.00154495	4	31	GO:0099643	signal release from synapse	0.0364786
D1 heat v. D1 ambient	BP	-750	0.00157839	6	59	GO:1901224;GO:1901222	regulation of NIK/NF-kappaB signaling	0.0364786
D1 heat v. D1 ambient	BP	-245	0.00166712	2	598	GO:0009967;GO:0010647;GO:0023056;GO:0048584	positive regulation of response to stimulus	0.0378457
D1 heat v. D1 ambient	BP	-598	0.00169164	2	92	GO:0051091	positive regulation of DNA-binding transcription factor activity	0.0381547
D1 heat v. D1 ambient	BP	-1423	0.00171992	2	16	GO:0050710	negative regulation of cytokine secretion	0.0385438
D1 heat v. D1 ambient	BP	1895	0.00174121	3	9	GO:0006119	oxidative phosphorylation	0.0387724
D1 heat v. D1 ambient	BP	-356	0.00185252	3	263	GO:0006325	chromatin organization	0.0407628
D1 heat v. D1 ambient	BP	-827	0.00185391	4	47	GO:0051494;GO:1902904	negative regulation of cytoskeleton organization	0.0407628
D1 heat v. D1 ambient	BP	-1012	0.00194303	5	31	GO:0051952	regulation of amine transport	0.0424552
D1 heat v. D1 ambient	BP	2290	0.00200026	7	6	GO:0042407	cristae formation	0.0434342
D1 heat v. D1 ambient	BP	-576	0.00202389	4	96	GO:0007411;GO:0097485	axon guidance	0.0435132
D1 heat v. D1 ambient	BP	-1496	0.00205368	2	14	GO:0017158	regulation of calcium ion-dependent exocytosis	0.0435132
D1 heat v. D1 ambient	BP	-1553	0.0020426	2	13	GO:0035115;GO:0035136	forelimb morphogenesis	0.0435132
D1 heat v. D1 ambient	BP	-236	0.00204251	2	626	GO:0051172	negative regulation of nitrogen compound metabolic process	0.0435132
D1 heat v. D1 ambient	BP	2499	0.00207336	2	5	GO:0042100	B cell proliferation	0.0436654
D1 heat v. D1 ambient	BP	2276	0.00213144	2	6	GO:0046185	aldehyde catabolic process	0.0446198
D1 heat v. D1 ambient	BP	-1966	0.00218428	2	8	GO:0006182;GO:0007168	cGMP biosynthetic process	0.0450973
D1 heat v. D1 ambient	BP	-1604	0.00220472	2	12	GO:0021604;GO:0048532	anatomical structure arrangement	0.0450973
D1 heat v. D1 ambient	BP	-2270	0.00218839	4	6	GO:0035235	ionotropic glutamate receptor signaling pathway	0.0450973
D1 heat v. D1 ambient	BP	-2484	0.00220584	3	5	GO:0060535	trachea cartilage morphogenesis	0.0450973
D1 heat v. D1 ambient	BP	-742	0.00231051	2	56	GO:0001764	neuron migration	0.0465683
D1 heat v. D1 ambient	BP	-549	0.00232954	3	103	GO:0003002	regionalization	0.0465683
D1 heat v. D1 ambient	BP	1478	0.00233108	2	14	GO:0006778	porphyrin-containing compound metabolic process	0.0465683
D1 heat v. D1 ambient	BP	-1533	0.00233085	2	13	GO:0046068	cGMP metabolic process	0.0465683
D1 heat v. D1 ambient	BP	897	0.00237887	2	38	GO:0006986;GO:0035966	response to topologically incorrect protein	0.0471882
D1 heat v. D1 ambient	BP	1949	0.0023891	2	8	GO:0046755	viral budding	0.0471882
D1 heat v. D1 ambient	BP	-233	0.00247507	3	613	GO:0030154	cell differentiation	0.0486115
D1 heat v. D1 ambient	BP	279	0.00254311	2	412	GO:0009057;GO:0044265	macromolecule catabolic process	0.0489096
D1 heat v. D1 ambient	BP	-522	0.00253813	3	112	GO:0042391	regulation of membrane potential	0.0489096
D1 heat v. D1 ambient	BP	322	0.00254621	2	303	GO:0044255	cellular lipid metabolic process	0.0489096
D1 heat v. D1 ambient	BP	-522	0.00252101	3	112	GO:0046578;GO:0051056	regulation of small GTPase mediated signal transduction	0.0489096
D1 heat v. D1 ambient	BP	-1579	0.00258489	2	12	GO:0060078	regulation of postsynaptic membrane potential	0.0493812
D1 heat v. D1 ambient	BP	2229	0.00262969	5	6	GO:0042554;GO:0050665	superoxide anion generation	0.0497914
D1 heat v. D1 ambient	BP	-1646	0.00263804	2	11	GO:0043949	regulation of cAMP-mediated signaling	0.0497914
D1 heat v. D1 ambient	BP	2439	0.00264909	3	5	GO:0098869	cellular oxidant detoxification	0.0497914
D1 heat v. D1 ambient	BP	1456	0.00269414	4	14	GO:0001732	formation of cytoplasmic translation initiation complex	0.0498345
D1 heat v. D1 ambient	BP	1220	0.00266782	4	20	GO:0033013	tetrapyrrole metabolic process	0.0498345
D1 heat v. D1 ambient	BP	-300	0.00269269	2	349	GO:0060284;GO:0050767;GO:0051960	regulation of nervous system development	0.0498345
D1 heat v. D1 ambient	CC	-600	1.62281e-17	2	580	GO:0030054	cell junction	8.05673e-15
D1 heat v. D1 ambient	CC	1244	2.64589e-17	2	122	GO:0098798	mitochondrial protein complex	8.05673e-15
D1 heat v. D1 ambient	CC	1837	1.18078e-16	3	53	GO:0098800	inner mitochondrial membrane protein complex	2.39699e-14
D1 heat v. D1 ambient	CC	589	8.95531e-16	5	532	GO:0005739	mitochondrion	1.36345e-13
D1 heat v. D1 ambient	CC	-523	3.86112e-15	2	662	GO:0120025;GO:0042995	cell projection	4.70285e-13
D1 heat v. D1 ambient	CC	721	4.36715e-14	3	299	GO:0070013;GO:0043233;GO:0031974	organelle lumen	4.43266e-12
D1 heat v. D1 ambient	CC	-618	6.25341e-13	2	375	GO:0005887;GO:0031226	intrinsic component of plasma membrane	5.44046e-11
D1 heat v. D1 ambient	CC	1599	2.39016e-12	3	50	GO:1990204	oxidoreductase complex	1.81951e-10
D1 heat v. D1 ambient	CC	-595	2.91773e-12	3	381	GO:0043005	neuron projection	1.97433e-10
D1 heat v. D1 ambient	CC	1927	1.31248e-11	2	32	GO:0098803	respiratory chain complex	7.99299e-10
D1 heat v. D1 ambient	CC	-1096	6.71862e-11	3	93	GO:0034702;GO:1902495;GO:1990351	transporter complex	3.71967e-09
D1 heat v. D1 ambient	CC	939	1.21338e-10	2	124	GO:0005759	mitochondrial matrix	6.15791e-09
D1 heat v. D1 ambient	CC	-487	6.31552e-10	2	452	GO:0098590	plasma membrane region	2.95858e-08
D1 heat v. D1 ambient	CC	-618	1.05311e-09	3	264	GO:0045202	synapse	4.58101e-08
D1 heat v. D1 ambient	CC	740	2.39194e-09	2	173	GO:0005743;GO:0019866	organelle inner membrane	9.71126e-08
D1 heat v. D1 ambient	CC	-930	3.04379e-09	2	107	GO:0097060	synaptic membrane	1.15854e-07
D1 heat v. D1 ambient	CC	-1222	3.4489e-09	5	61	GO:0034703	cation channel complex	1.23552e-07
D1 heat v. D1 ambient	CC	2226	1.1651e-08	2	17	GO:0016469	proton-transporting two-sector ATPase complex	3.94191e-07
D1 heat v. D1 ambient	CC	-524	1.29837e-08	3	323	GO:0005856	cytoskeleton	4.16161e-07
D1 heat v. D1 ambient	CC	-661	3.75399e-08	2	185	GO:0030425	dendrite	1.14309e-06
D1 heat v. D1 ambient	CC	633	4.1892e-08	2	201	GO:0005764;GO:0000323;GO:0005773	vacuole	1.21487e-06
D1 heat v. D1 ambient	CC	1841	8.1196e-08	4	22	GO:0005747;GO:0045271;GO:0030964	mitochondrial respiratory chain complex I	2.24765e-06
D1 heat v. D1 ambient	CC	-575	1.40946e-07	2	225	GO:0070161	anchoring junction	3.73201e-06
D1 heat v. D1 ambient	CC	-899	2.60729e-07	2	86	GO:0016323	basolateral plasma membrane	6.616e-06
D1 heat v. D1 ambient	CC	535	3.78439e-07	4	243	GO:0031966	mitochondrial membrane	9.21877e-06
D1 heat v. D1 ambient	CC	1242	4.35202e-07	2	43	GO:0042470;GO:0048770	pigment granule	1.01938e-05
D1 heat v. D1 ambient	CC	-407	7.52396e-07	2	412	GO:0005815	microtubule organizing center	1.69707e-05
D1 heat v. D1 ambient	CC	-639	9.45625e-07	4	156	GO:0030424	axon	1.98581e-05
D1 heat v. D1 ambient	CC	-724	9.34009e-07	2	121	GO:0043235	receptor complex	1.98581e-05
D1 heat v. D1 ambient	CC	-624	2.8945e-06	2	149	GO:0098797	plasma membrane protein complex	5.87583e-05
D1 heat v. D1 ambient	CC	2328	4.65543e-06	2	10	GO:0005753;GO:0045259	mitochondrial proton-transporting ATP synthase complex	9.14566e-05
D1 heat v. D1 ambient	CC	-835	1.17976e-05	5	72	GO:0045211	postsynaptic membrane	0.000224522
D1 heat v. D1 ambient	CC	-763	1.55566e-05	2	84	GO:0098793	presynapse	0.000278646
D1 heat v. D1 ambient	CC	-2191	1.63584e-05	2	10	GO:0005584;GO:0005583	fibrillar collagen trimer	0.000284636
D1 heat v. D1 ambient	CC	-1322	2.8292e-05	2	26	GO:0008076;GO:0034705	potassium channel complex	0.000463538
D1 heat v. D1 ambient	CC	-1108	2.89236e-05	2	37	GO:0099699;GO:0099240	intrinsic component of synaptic membrane	0.000463538
D1 heat v. D1 ambient	CC	-614	4.03216e-05	2	118	GO:0098978	glutamatergic synapse	0.000613896
D1 heat v. D1 ambient	CC	937	3.97522e-05	3	50	GO:1905368	peptidase complex	0.000613896
D1 heat v. D1 ambient	CC	-525	5.76749e-05	3	156	GO:0005911	cell-cell junction	0.000856683
D1 heat v. D1 ambient	CC	-844	5.93478e-05	4	59	GO:0015629	actin cytoskeleton	0.000860543
D1 heat v. D1 ambient	CC	384	7.02038e-05	2	292	GO:0000139	Golgi membrane	0.000994281
D1 heat v. D1 ambient	CC	2234	8.44796e-05	2	8	GO:0034663	endoplasmic reticulum chaperone complex	0.00116927
D1 heat v. D1 ambient	CC	-390	0.000114104	3	265	GO:0005874;GO:0099513;GO:0099512;GO:0099081	supramolecular fiber	0.0015442
D1 heat v. D1 ambient	CC	483	0.000119856	4	169	GO:0005765;GO:0098852;GO:0005774	vacuolar membrane	0.00158679
D1 heat v. D1 ambient	CC	340	0.000129884	2	349	GO:0005789	endoplasmic reticulum membrane	0.00168296
D1 heat v. D1 ambient	CC	-302	0.000199832	2	423	GO:0099080	supramolecular complex	0.00253537
D1 heat v. D1 ambient	CC	-855	0.000206702	2	49	GO:0005581	collagen trimer	0.00256901
D1 heat v. D1 ambient	CC	-1066	0.000228311	2	31	GO:0044306;GO:0043679	neuron projection terminus	0.00278083
D1 heat v. D1 ambient	CC	2209	0.000275855	2	7	GO:0005885	Arp2/3 protein complex	0.00329403
D1 heat v. D1 ambient	CC	-779	0.000343777	2	55	GO:0098802	plasma membrane signaling receptor complex	0.00402615
D1 heat v. D1 ambient	CC	998	0.000457225	3	32	GO:0000502;GO:1905369	endopeptidase complex	0.00525377
D1 heat v. D1 ambient	CC	-1775	0.000481394	3	10	GO:0005891	voltage-gated calcium channel complex	0.00542905
D1 heat v. D1 ambient	CC	2280	0.00051121	2	6	GO:0033018	sarcoplasmic reticulum lumen	0.00566049
D1 heat v. D1 ambient	CC	-435	0.000580175	2	166	GO:0043025;GO:0044297	cell body	0.00592749
D1 heat v. D1 ambient	CC	290	0.000558764	2	394	GO:0098796	membrane protein complex	0.00592749
D1 heat v. D1 ambient	CC	-1113	0.000545094	2	25	GO:0099056;GO:0098889	intrinsic component of presynaptic membrane	0.00592749
D1 heat v. D1 ambient	CC	1378	0.000608704	2	16	GO:0005852;GO:0016282;GO:0070993	translation preinitiation complex	0.00597904
D1 heat v. D1 ambient	CC	2245	0.000622407	2	6	GO:0070069	cytochrome complex	0.00600563
D1 heat v. D1 ambient	CC	-1230	0.000631134	2	20	GO:0098982	GABA-ergic synapse	0.00600563
D1 heat v. D1 ambient	CC	2071	0.000650263	4	7	GO:0033176	proton-transporting V-type ATPase complex	0.00609246
D1 heat v. D1 ambient	CC	-472	0.000844551	2	132	GO:0000922	spindle pole	0.0074785
D1 heat v. D1 ambient	CC	277	0.000847318	2	405	GO:0005783	endoplasmic reticulum	0.0074785
D1 heat v. D1 ambient	CC	1619	0.00083716	2	11	GO:0035578	azurophil granule lumen	0.0074785
D1 heat v. D1 ambient	CC	-543	0.000812012	2	100	GO:0098687	chromosomal region	0.0074785
D1 heat v. D1 ambient	CC	1288	0.000962854	2	17	GO:0030134	COPII-coated ER to Golgi transport vesicle	0.00837683
D1 heat v. D1 ambient	CC	-572	0.0011222	2	85	GO:0005925;GO:0030055	cell-substrate junction	0.00962561
D1 heat v. D1 ambient	CC	-538	0.00114012	3	96	GO:0014069;GO:0099572	postsynaptic specialization	0.00964353
D1 heat v. D1 ambient	CC	-563	0.00118974	2	87	GO:0098794	postsynapse	0.0099254
D1 heat v. D1 ambient	CC	-1086	0.00120865	2	23	GO:0099055;GO:0098936	integral component of postsynaptic membrane	0.00994689
D1 heat v. D1 ambient	CC	1820	0.00135787	2	8	GO:0005790	smooth endoplasmic reticulum	0.0110259
D1 heat v. D1 ambient	CC	-1528	0.00161893	4	11	GO:0070852	cell body fiber	0.0129728
D1 heat v. D1 ambient	CC	-689	0.00187171	2	53	GO:0043197;GO:0044309	neuron spine	0.0147261
D1 heat v. D1 ambient	CC	-335	0.0021041	2	227	GO:0005813	centrosome	0.0162202
D1 heat v. D1 ambient	CC	-395	0.00232629	2	158	GO:0031012	extracellular matrix	0.017277
D1 heat v. D1 ambient	CC	2001	0.0022917	3	6	GO:0035579	specific granule membrane	0.017277
D1 heat v. D1 ambient	CC	-895	0.00232242	4	30	GO:0044853	plasma membrane raft	0.017277
D1 heat v. D1 ambient	CC	-1019	0.00239568	2	23	GO:0022625	cytosolic large ribosomal subunit	0.0175779
D1 heat v. D1 ambient	CC	-484	0.00242548	3	103	GO:0062023	collagen-containing extracellular matrix	0.0175847
D1 heat v. D1 ambient	CC	-1059	0.00255993	3	21	GO:0001725;GO:0097517;GO:0032432	actin filament bundle	0.0181434
D1 heat v. D1 ambient	CC	-1033	0.00261018	2	22	GO:0009925	basal plasma membrane	0.0181434
D1 heat v. D1 ambient	CC	197	0.00262171	2	686	GO:0031982;GO:0031410;GO:0097708	vesicle	0.0181434
D1 heat v. D1 ambient	CC	-1012	0.00257413	3	23	GO:0042734	presynaptic membrane	0.0181434
D1 heat v. D1 ambient	CC	1942	0.00307341	2	6	GO:0036513	Derlin-1 retrotranslocation complex	0.0210304
D1 heat v. D1 ambient	CC	1224	0.00320647	2	15	GO:0005839	proteasome core complex	0.0216971
D1 heat v. D1 ambient	CC	539	0.0036836	2	76	GO:0005788	endoplasmic reticulum lumen	0.0243839
D1 heat v. D1 ambient	CC	-723	0.00365832	3	42	GO:0042383	sarcolemma	0.0243839
D1 heat v. D1 ambient	CC	1201	0.00381818	2	15	GO:0031201	SNARE complex	0.0250029
D1 heat v. D1 ambient	CC	-513	0.00428885	3	81	GO:0005814	centriole	0.0277863
D1 heat v. D1 ambient	CC	-1075	0.00459004	4	18	GO:0005858	axonemal dynein complex	0.0294245
D1 heat v. D1 ambient	CC	-888	0.00491932	2	26	GO:0042641	actomyosin	0.0312069
D1 heat v. D1 ambient	CC	-1164	0.00504316	2	15	GO:0043194	axon initial segment	0.031469
D1 heat v. D1 ambient	CC	213	0.00506397	2	489	GO:0098805	whole membrane	0.031469
D1 heat v. D1 ambient	CC	1246	0.00520251	2	13	GO:0022624	proteasome accessory complex	0.0320033
D1 heat v. D1 ambient	CC	-424	0.00526245	2	114	GO:0031965	nuclear membrane	0.0320483
D1 heat v. D1 ambient	CC	-1675	0.00583828	5	7	GO:0038039;GO:0038037;GO:0097648	G protein-coupled receptor dimeric complex	0.0352031
D1 heat v. D1 ambient	CC	-1798	0.00613353	2	6	GO:0098688	parallel fiber to Purkinje cell synapse	0.0366208
D1 heat v. D1 ambient	CC	939	0.0062217	2	22	GO:0030662	coated vesicle membrane	0.0367866
D1 heat v. D1 ambient	CC	-456	0.00632241	2	94	GO:0005875	microtubule associated complex	0.0370225
D1 heat v. D1 ambient	CC	860	0.00642538	2	26	GO:0005775	vacuolar lumen	0.0372672
D1 heat v. D1 ambient	CC	-572	0.00650043	4	59	GO:0005604	basement membrane	0.0373468
D1 heat v. D1 ambient	CC	-579	0.00681707	3	57	GO:0005840	ribosome	0.0385933
D1 heat v. D1 ambient	CC	-505	0.00684413	2	75	GO:0031256	leading edge membrane	0.0385933
D1 heat v. D1 ambient	CC	-768	0.00701204	5	32	GO:0035097	histone methyltransferase complex	0.0391773
D1 heat v. D1 ambient	CC	-1366	0.00721331	2	10	GO:0031672	A band	0.0399355
D1 heat v. D1 ambient	CC	-398	0.00775956	2	118	GO:0005667	transcription regulator complex	0.0412441
D1 heat v. D1 ambient	CC	648	0.00769025	2	44	GO:0005758;GO:0031970	organelle envelope lumen	0.0412441
D1 heat v. D1 ambient	CC	1039	0.00771564	2	17	GO:0018995	host cellular component	0.0412441
D1 heat v. D1 ambient	CC	982	0.0077883	2	19	GO:0036452	ESCRT complex	0.0412441
D1 heat v. D1 ambient	CC	669	0.00789174	2	41	GO:0005798	Golgi-associated vesicle	0.0414316
D1 heat v. D1 ambient	CC	-1030	0.00828157	2	17	GO:0034451	centriolar satellite	0.0429368
D1 heat v. D1 ambient	CC	-1731	0.00831944	6	6	GO:0097440	apical dendrite	0.0429368
D1 heat v. D1 ambient	CC	-324	0.00864173	2	175	GO:0005929	cilium	0.0442253
D1 heat v. D1 ambient	CC	-1331	0.00881271	2	10	GO:0032809;GO:0044298	neuronal cell body membrane	0.0443549
D1 heat v. D1 ambient	CC	1882	0.00880215	2	5	GO:0044322	endoplasmic reticulum quality control compartment	0.0443549
D1 heat v. D1 ambient	CC	-988	0.00915549	2	18	GO:0030315	T-tubule	0.0457024
D1 heat v. D1 ambient	CC	-1047	0.00923937	6	16	GO:0030863	cortical cytoskeleton	0.0457462
D1 heat v. D1 ambient	CC	-1864	0.00947088	2	5	GO:0036156	inner dynein arm	0.0465142
D1 heat v. D1 ambient	CC	1461	0.0101281	2	8	GO:0005838	proteasome regulatory particle	0.0489524
D1 heat v. D1 ambient	MF	811	4.26511e-21	2	416	GO:0016491	oxidoreductase activity	3.44621e-18
D1 heat v. D1 ambient	MF	-891	5.32984e-12	4	177	GO:0005216;GO:0015267;GO:0022803	passive transmembrane transporter activity	2.15326e-09
D1 heat v. D1 ambient	MF	-1055	1.99924e-11	5	118	GO:0022836	gated channel activity	5.38462e-09
D1 heat v. D1 ambient	MF	-842	1.12231e-10	3	173	GO:0046873	metal ion transmembrane transporter activity	2.26706e-08
D1 heat v. D1 ambient	MF	1709	5.49435e-10	2	38	GO:0009055	electron transfer activity	8.87887e-08
D1 heat v. D1 ambient	MF	-894	2.59823e-09	2	130	GO:0005261	cation channel activity	3.49895e-07
D1 heat v. D1 ambient	MF	-1175	2.04711e-08	3	66	GO:0022843;GO:0005244;GO:0022832	voltage-gated ion channel activity	2.36295e-06
D1 heat v. D1 ambient	MF	-1476	5.86723e-07	2	33	GO:0005249;GO:0005267	potassium channel activity	5.9259e-05
D1 heat v. D1 ambient	MF	-461	7.27326e-07	3	352	GO:0015075;GO:0015318	ion transmembrane transporter activity	6.52977e-05
D1 heat v. D1 ambient	MF	-1284	1.29015e-06	2	41	GO:0015079	potassium ion transmembrane transporter activity	0.000104244
D1 heat v. D1 ambient	MF	-520	2.02982e-06	2	250	GO:0022890;GO:0008324	cation transmembrane transporter activity	0.000149099
D1 heat v. D1 ambient	MF	-406	2.28318e-06	3	419	GO:0008092	cytoskeletal protein binding	0.000153734
D1 heat v. D1 ambient	MF	-1076	7.58121e-06	2	50	GO:0015081	sodium ion transmembrane transporter activity	0.000437544
D1 heat v. D1 ambient	MF	1163	7.11577e-06	3	43	GO:0051082	unfolded protein binding	0.000437544
D1 heat v. D1 ambient	MF	1199	1.03961e-05	5	39	GO:0003743	translation initiation factor activity	0.000560001
D1 heat v. D1 ambient	MF	-1081	1.97696e-05	3	45	GO:0005089	Rho guanyl-nucleotide exchange factor activity	0.000939638
D1 heat v. D1 ambient	MF	-1664	1.87187e-05	3	19	GO:0045505	dynein intermediate chain binding	0.000939638
D1 heat v. D1 ambient	MF	-887	3.04354e-05	2	64	GO:0003777	microtubule motor activity	0.0012943
D1 heat v. D1 ambient	MF	-534	3.7511e-05	2	176	GO:0003779	actin binding	0.00137768
D1 heat v. D1 ambient	MF	-803	3.49411e-05	2	77	GO:0015085;GO:0005262	calcium ion transmembrane transporter activity	0.00137768
D1 heat v. D1 ambient	MF	1961	6.0985e-05	4	12	GO:0003954	NADH dehydrogenase activity	0.00209787
D1 heat v. D1 ambient	MF	-772	6.29186e-05	2	78	GO:0005088	Ras guanyl-nucleotide exchange factor activity	0.00209787
D1 heat v. D1 ambient	MF	-752	6.49094e-05	3	82	GO:0005539	glycosaminoglycan binding	0.00209787
D1 heat v. D1 ambient	MF	-697	8.21701e-05	3	93	GO:0005516	calmodulin binding	0.00255359
D1 heat v. D1 ambient	MF	1658	9.1107e-05	2	16	GO:0015035	protein disulfide oxidoreductase activity	0.00260137
D1 heat v. D1 ambient	MF	-922	9.12052e-05	4	52	GO:0015103	inorganic anion transmembrane transporter activity	0.00260137
D1 heat v. D1 ambient	MF	-1024	9.3366e-05	5	42	GO:0015108;GO:0005254;GO:0005253	chloride transmembrane transporter activity	0.00260137
D1 heat v. D1 ambient	MF	-676	0.000123068	5	94	GO:0003774	motor activity	0.00310746
D1 heat v. D1 ambient	MF	-732	0.000122079	2	80	GO:0017048	Rho GTPase binding	0.00310746
D1 heat v. D1 ambient	MF	1028	0.000157238	3	39	GO:0015078	proton transmembrane transporter activity	0.00362995
D1 heat v. D1 ambient	MF	-321	0.000151262	1	431	GO:0140110	transcription regulator activity	0.00362995
D1 heat v. D1 ambient	MF	2364	0.000220797	2	7	GO:0003995	acyl-CoA dehydrogenase activity	0.00495566
D1 heat v. D1 ambient	MF	2200	0.000238172	2	8	GO:0008137;GO:0050136	NADH dehydrogenase (ubiquinone) activity	0.00506429
D1 heat v. D1 ambient	MF	-532	0.000235812	4	140	GO:0008509	anion transmembrane transporter activity	0.00506429
D1 heat v. D1 ambient	MF	-618	0.000316859	3	99	GO:0004930	G protein-coupled receptor activity	0.00651613
D1 heat v. D1 ambient	MF	-726	0.000358478	5	70	GO:0015293	symporter activity	0.00706463
D1 heat v. D1 ambient	MF	-566	0.000402274	2	114	GO:0005085	guanyl-nucleotide exchange factor activity	0.00773899
D1 heat v. D1 ambient	MF	-363	0.000438902	2	282	GO:0003700	DNA-binding transcription factor activity	0.00824728
D1 heat v. D1 ambient	MF	-1080	0.000492472	3	30	GO:0015370	solute:sodium symporter activity	0.00904358
D1 heat v. D1 ambient	MF	-1335	0.000598001	3	19	GO:0009975;GO:0016849	phosphorus-oxygen lyase activity	0.010504
D1 heat v. D1 ambient	MF	-1133	0.000657504	2	26	GO:1990939	ATP-dependent microtubule motor activity	0.0113035
D1 heat v. D1 ambient	MF	-345	0.000708628	2	291	GO:0004888;GO:0038023;GO:0060089	signaling receptor activity	0.0118984
D1 heat v. D1 ambient	MF	-561	0.00072156	2	106	GO:0015291	secondary active transmembrane transporter activity	0.0118984
D1 heat v. D1 ambient	MF	-754	0.000813505	2	57	GO:0008201	heparin binding	0.0131462
D1 heat v. D1 ambient	MF	984	0.000865418	2	33	GO:0016706	2-oxoglutarate-dependent dioxygenase activity	0.0137109
D1 heat v. D1 ambient	MF	-876	0.000961684	2	41	GO:0015294	solute:cation symporter activity	0.0149431
D1 heat v. D1 ambient	MF	-1217	0.00100297	3	21	GO:0045503;GO:0008569	dynein light chain binding	0.0152906
D1 heat v. D1 ambient	MF	-314	0.00127712	1	318	GO:0005198	structural molecule activity	0.0183663
D1 heat v. D1 ambient	MF	1288	0.00126812	2	18	GO:0005484	SNAP receptor activity	0.0183663
D1 heat v. D1 ambient	MF	-2231	0.00124664	2	6	GO:0009881	photoreceptor activity	0.0183663
D1 heat v. D1 ambient	MF	766	0.00129564	1	51	GO:0016209	antioxidant activity	0.0183663
D1 heat v. D1 ambient	MF	-379	0.00132004	3	213	GO:0000976;GO:0001067;GO:1990837;GO:0000977	sequence-specific double-stranded DNA binding	0.0183895
D1 heat v. D1 ambient	MF	-1621	0.00150693	2	11	GO:0004383	guanylate cyclase activity	0.0206373
D1 heat v. D1 ambient	MF	-1052	0.00156876	3	26	GO:0004520	endodeoxyribonuclease activity	0.0211259
D1 heat v. D1 ambient	MF	1678	0.00173481	2	10	GO:0004364	glutathione transferase activity	0.0226902
D1 heat v. D1 ambient	MF	-481	0.00174108	2	124	GO:0015077	monovalent inorganic cation transmembrane transporter activity	0.0226902
D1 heat v. D1 ambient	MF	-1466	0.0018123	2	13	GO:0004114;GO:0004112	cyclic-nucleotide phosphodiesterase activity	0.0232236
D1 heat v. D1 ambient	MF	-1363	0.0018395	4	15	GO:0005283;GO:0005416	amino acid:cation symporter activity	0.0232236
D1 heat v. D1 ambient	MF	-1662	0.00191288	2	10	GO:0005251	delayed rectifier potassium channel activity	0.0237786
D1 heat v. D1 ambient	MF	-1516	0.00194263	5	12	GO:0015175	neutral amino acid transmembrane transporter activity	0.0237825
D1 heat v. D1 ambient	MF	2137	0.00198903	2	6	GO:0047617;GO:0016289	CoA hydrolase activity	0.0239871
D1 heat v. D1 ambient	MF	-2322	0.00216463	2	5	GO:0015187	glycine transmembrane transporter activity	0.0253481
D1 heat v. D1 ambient	MF	936	0.00213598	3	31	GO:0050660	flavin adenine dinucleotide binding	0.0253481
D1 heat v. D1 ambient	MF	1816	0.00241915	2	8	GO:0003993	acid phosphatase activity	0.0266763
D1 heat v. D1 ambient	MF	560	0.00244312	2	85	GO:0016853	isomerase activity	0.0266763
D1 heat v. D1 ambient	MF	678	0.00238211	2	58	GO:0051213	dioxygenase activity	0.0266763
D1 heat v. D1 ambient	MF	-299	0.00259823	3	306	GO:0043565	sequence-specific DNA binding	0.0279916
D1 heat v. D1 ambient	MF	-1520	0.00291417	2	11	GO:0016917	GABA receptor activity	0.0309823
D1 heat v. D1 ambient	MF	1582	0.00314435	3	10	GO:0015929	hexosaminidase activity	0.0329953
D1 heat v. D1 ambient	MF	-761	0.00330506	4	43	GO:0099094;GO:0015276;GO:0022834	ligand-gated ion channel activity	0.034237
D1 heat v. D1 ambient	MF	-317	0.00341166	5	255	GO:0003690	double-stranded DNA binding	0.0348939
D1 heat v. D1 ambient	MF	-1133	0.00357013	4	19	GO:0005343	organic acid:sodium symporter activity	0.0356132
D1 heat v. D1 ambient	MF	549	0.00353909	1	82	GO:0045182	translation regulator activity	0.0356132
D1 heat v. D1 ambient	MF	-538	0.00365079	2	85	GO:0022853	active ion transmembrane transporter activity	0.0359737
D1 heat v. D1 ambient	MF	-1117	0.00405934	3	19	GO:0030507	spectrin binding	0.0395175
D1 heat v. D1 ambient	MF	-912	0.0044566	4	28	GO:0005544	calcium-dependent phospholipid binding	0.0423639
D1 heat v. D1 ambient	MF	-755	0.00441217	2	41	GO:0008276	protein methyltransferase activity	0.0423639
D1 heat v. D1 ambient	MF	-1075	0.00457012	2	20	GO:0005245	voltage-gated calcium channel activity	0.0424443
D1 heat v. D1 ambient	MF	-309	0.00454922	3	252	GO:0017016;GO:0031267;GO:0051020	GTPase binding	0.0424443
D1 heat v. D1 ambient	MF	1231	0.00491547	2	15	GO:0061631;GO:0061650	ubiquitin conjugating enzyme activity	0.0446259
D1 heat v. D1 ambient	MF	-912	0.00520621	3	27	GO:0017147	Wnt-protein binding	0.0467402
D1 heat v. D1 ambient	MF	1920	0.00546769	2	6	GO:0008320;GO:0022884;GO:0140318	macromolecule transmembrane transporter activity	0.0480206
D1 heat v. D1 ambient	MF	2106	0.00541233	2	5	GO:0051920	peroxiredoxin activity	0.0480206
D1 heat v. D1 ambient	MF	-255	0.00556314	4	362	GO:0005509	calcium ion binding	0.0483335
D1 heat v. D1 ambient	MF	-469	0.00572361	2	101	GO:0005201	extracellular matrix structural constituent	0.04904
D1 heat v. D1 ambient	MF	-1904	0.00588772	4	6	GO:0005237;GO:0099095	ligand-gated anion channel activity	0.0494972
D1 heat v. D1 ambient	MF	1759	0.00598368	2	7	GO:0005542	folic acid binding	0.0494972
D1 heat v. D1 ambient	MF	-1202	0.00600337	3	15	GO:0051959	dynein light intermediate chain binding	0.0494972
Sed heat v. Sed ambient	BP	-1027	8.95599e-11	3	134	GO:0007186	G protein-coupled receptor signaling pathway	3.13102e-07
Sed heat v. Sed ambient	BP	586	2.23184e-09	2	364	GO:0006886	intracellular protein transport	3.48966e-06
Sed heat v. Sed ambient	BP	451	2.99456e-09	3	634	GO:0015031	protein transport	3.48966e-06
Sed heat v. Sed ambient	BP	1838	6.36519e-09	2	33	GO:0009142;GO:0009206;GO:0009145;GO:0009201	nucleoside triphosphate biosynthetic process	5.56317e-06
Sed heat v. Sed ambient	BP	1697	9.00905e-09	2	38	GO:0046034	ATP metabolic process	6.29913e-06
Sed heat v. Sed ambient	BP	-567	1.70382e-08	2	345	GO:0003008	system process	9.92757e-06
Sed heat v. Sed ambient	BP	1518	2.21348e-08	4	45	GO:0009141;GO:0009205;GO:0009144;GO:0009199	nucleoside triphosphate metabolic process	1.10548e-05
Sed heat v. Sed ambient	BP	419	4.04195e-08	2	628	GO:0046907	intracellular transport	1.76633e-05
Sed heat v. Sed ambient	BP	1064	5.59148e-08	2	87	GO:0006457	protein folding	2.17198e-05
Sed heat v. Sed ambient	BP	-635	1.54298e-07	3	233	GO:0050877	nervous system process	5.39426e-05
Sed heat v. Sed ambient	BP	2121	1.77793e-07	2	20	GO:0015986;GO:0006754;GO:0015985;GO:1902600	ATP biosynthetic process	5.6506e-05
Sed heat v. Sed ambient	BP	-1589	7.70787e-07	2	32	GO:0006813	potassium ion transport	0.000207282
Sed heat v. Sed ambient	BP	-1215	7.66029e-07	7	55	GO:0035023	regulation of Rho protein signal transduction	0.000207282
Sed heat v. Sed ambient	BP	905	1.78009e-06	3	93	GO:0006091	generation of precursor metabolites and energy	0.000444513
Sed heat v. Sed ambient	BP	1764	1.99074e-06	3	24	GO:0061077	chaperone-mediated protein folding	0.000463974
Sed heat v. Sed ambient	BP	-513	2.15716e-06	2	294	GO:0007155;GO:0022610	biological adhesion	0.00047134
Sed heat v. Sed ambient	BP	-460	3.31527e-06	3	357	GO:0006811	ion transport	0.000681775
Sed heat v. Sed ambient	BP	-1518	6.87577e-06	4	29	GO:0032661;GO:0032731;GO:0032732;GO:0050718;GO:0050706;GO:0050716;GO:0050704	positive regulation of interleukin-1 production	0.00117323
Sed heat v. Sed ambient	BP	2189	6.44477e-06	2	14	GO:0032981;GO:0010257	mitochondrial respiratory chain complex I assembly	0.00117323
Sed heat v. Sed ambient	BP	-608	6.80334e-06	3	186	GO:0048598	embryonic morphogenesis	0.00117323
Sed heat v. Sed ambient	BP	685	7.04744e-06	2	145	GO:0055114	oxidation-reduction process	0.00117323
Sed heat v. Sed ambient	BP	-1365	9.01847e-06	3	35	GO:0022405;GO:0022404	molting cycle process	0.00143312
Sed heat v. Sed ambient	BP	2075	9.6744e-06	2	15	GO:0045333	cellular respiration	0.00147051
Sed heat v. Sed ambient	BP	-813	1.18027e-05	3	97	GO:0043414;GO:0032259	methylation	0.00171927
Sed heat v. Sed ambient	BP	-391	1.50921e-05	3	432	GO:0048513	animal organ development	0.00211048
Sed heat v. Sed ambient	BP	1468	1.93144e-05	3	28	GO:0022904;GO:0022900	electron transport chain	0.00259705
Sed heat v. Sed ambient	BP	565	3.499e-05	3	182	GO:0030163	protein catabolic process	0.00436875
Sed heat v. Sed ambient	BP	-772	3.81009e-05	4	95	GO:0019932	second-messenger-mediated signaling	0.00459313
Sed heat v. Sed ambient	BP	1556	4.02092e-05	7	23	GO:0033108	mitochondrial respiratory chain complex assembly	0.0046666
Sed heat v. Sed ambient	BP	421	4.138e-05	2	330	GO:1901565	organonitrogen compound catabolic process	0.0046666
Sed heat v. Sed ambient	BP	-949	4.76375e-05	3	61	GO:0007605;GO:0050954	sensory perception of mechanical stimulus	0.00504668
Sed heat v. Sed ambient	BP	-707	4.72609e-05	2	111	GO:0030182	neuron differentiation	0.00504668
Sed heat v. Sed ambient	BP	-856	6.15238e-05	2	73	GO:0006338	chromatin remodeling	0.00594755
Sed heat v. Sed ambient	BP	-613	6.14624e-05	4	144	GO:0007600	sensory perception	0.00594755
Sed heat v. Sed ambient	BP	-735	6.29461e-05	3	99	GO:0035295	tube development	0.00594755
Sed heat v. Sed ambient	BP	-1063	6.24993e-05	2	47	GO:0051494;GO:1902904	negative regulation of cytoskeleton organization	0.00594755
Sed heat v. Sed ambient	BP	2414	6.62379e-05	2	9	GO:0006119	oxidative phosphorylation	0.00601388
Sed heat v. Sed ambient	BP	1619	6.75919e-05	2	20	GO:0045454	cell redox homeostasis	0.00601388
Sed heat v. Sed ambient	BP	-1068	6.88087e-05	2	46	GO:0050707	regulation of cytokine secretion	0.00601388
Sed heat v. Sed ambient	BP	651	8.05805e-05	2	123	GO:0006979	response to oxidative stress	0.00687096
Sed heat v. Sed ambient	BP	323	9.01464e-05	3	527	GO:0016192	vesicle-mediated transport	0.00750362
Sed heat v. Sed ambient	BP	2126	0.000102552	5	11	GO:0009060	aerobic respiration	0.00805191
Sed heat v. Sed ambient	BP	-580	0.0001031	2	151	GO:0015711;GO:0006820	anion transport	0.00805191
Sed heat v. Sed ambient	BP	-486	0.000103643	2	217	GO:0048731	system development	0.00805191
Sed heat v. Sed ambient	BP	-563	0.000118369	2	158	GO:0043269	regulation of ion transport	0.00899602
Sed heat v. Sed ambient	BP	-578	0.000121601	5	149	GO:0030001	metal ion transport	0.00904506
Sed heat v. Sed ambient	BP	-535	0.000125099	2	174	GO:0031346;GO:0010976;GO:0045666	positive regulation of cell projection organization	0.00911139
Sed heat v. Sed ambient	BP	-1731	0.000137959	2	16	GO:0043046	DNA methylation involved in gamete generation	0.00984297
Sed heat v. Sed ambient	BP	-434	0.000143808	3	263	GO:0006325	chromatin organization	0.0100551
Sed heat v. Sed ambient	BP	758	0.000155273	3	83	GO:0006888	endoplasmic reticulum to Golgi vesicle-mediated transport	0.0106438
Sed heat v. Sed ambient	BP	329	0.000158472	3	470	GO:0006508	proteolysis	0.0106542
Sed heat v. Sed ambient	BP	1557	0.000186851	3	19	GO:0045600	positive regulation of fat cell differentiation	0.0120926
Sed heat v. Sed ambient	BP	412	0.000186113	4	284	GO:0051603;GO:0006511;GO:0019941;GO:0043632	proteolysis involved in cellular protein catabolic process	0.0120926
Sed heat v. Sed ambient	BP	-2560	0.000190244	2	7	GO:0071873	response to norepinephrine	0.0120926
Sed heat v. Sed ambient	BP	-890	0.000200229	5	58	GO:0019935	cyclic-nucleotide-mediated signaling	0.0125
Sed heat v. Sed ambient	BP	2129	0.00020901	3	10	GO:0060047;GO:0003015	heart process	0.0128193
Sed heat v. Sed ambient	BP	461	0.000213558	3	220	GO:0006753;GO:0055086;GO:0009117	nucleobase-containing small molecule metabolic process	0.0128724
Sed heat v. Sed ambient	BP	-1937	0.000218629	4	12	GO:0007214	gamma-aminobutyric acid signaling pathway	0.0129547
Sed heat v. Sed ambient	BP	712	0.000254007	2	88	GO:0034976	response to endoplasmic reticulum stress	0.0148001
Sed heat v. Sed ambient	BP	-1139	0.0002603	4	34	GO:0050715	positive regulation of cytokine secretion	0.0149182
Sed heat v. Sed ambient	BP	-848	0.000312972	2	60	GO:0071695;GO:0021700	developmental maturation	0.0176476
Sed heat v. Sed ambient	BP	-558	0.000410348	2	135	GO:0034765;GO:0034762	regulation of transmembrane transport	0.022771
Sed heat v. Sed ambient	BP	-284	0.000426636	2	557	GO:0035556	intracellular signal transduction	0.023305
Sed heat v. Sed ambient	BP	-507	0.000433474	3	163	GO:0048729	tissue morphogenesis	0.0233142
Sed heat v. Sed ambient	BP	-987	0.000441769	5	42	GO:0050663;GO:0098581;GO:0009595	cytokine secretion	0.0234004
Sed heat v. Sed ambient	BP	-645	0.000448657	2	99	GO:0051606	detection of stimulus	0.0234105
Sed heat v. Sed ambient	BP	-647	0.000463549	4	98	GO:0071396	cellular response to lipid	0.0238319
Sed heat v. Sed ambient	BP	2379	0.000525371	3	7	GO:0006465	signal peptide processing	0.0251602
Sed heat v. Sed ambient	BP	-289	0.000510348	2	518	GO:0009653	anatomical structure morphogenesis	0.0251602
Sed heat v. Sed ambient	BP	-265	0.000519128	2	627	GO:0010628	positive regulation of gene expression	0.0251602
Sed heat v. Sed ambient	BP	-1068	0.000510876	3	35	GO:0032651;GO:0032652	regulation of interleukin-1 production	0.0251602
Sed heat v. Sed ambient	BP	-600	0.000524924	3	112	GO:0042391	regulation of membrane potential	0.0251602
Sed heat v. Sed ambient	BP	2095	0.000536935	2	9	GO:1990748;GO:0098754	detoxification	0.0253665
Sed heat v. Sed ambient	BP	2554	0.000567591	9	6	GO:0042776	mitochondrial ATP synthesis coupled proton transport	0.0263783
Sed heat v. Sed ambient	BP	-417	0.000580987	2	232	GO:0051129	negative regulation of cellular component organization	0.0263783
Sed heat v. Sed ambient	BP	-1044	0.000574386	4	36	GO:0071300;GO:0032526	response to retinoic acid	0.0263783
Sed heat v. Sed ambient	BP	-1001	0.000589528	3	39	GO:0048469	cell maturation	0.026423
Sed heat v. Sed ambient	BP	-2194	0.000627329	3	8	GO:0031048	heterochromatin assembly by small RNA	0.0274143
Sed heat v. Sed ambient	BP	-1873	0.000624367	3	11	GO:0045345;GO:0045343	positive regulation of MHC class I biosynthetic process	0.0274143
Sed heat v. Sed ambient	BP	-1354	0.000635704	7	21	GO:0030837;GO:0032272	negative regulation of protein polymerization	0.0274373
Sed heat v. Sed ambient	BP	1384	0.00065709	4	20	GO:0006622;GO:0061462	protein localization to lysosome	0.0280145
Sed heat v. Sed ambient	BP	590	0.000718738	2	110	GO:0007005	mitochondrion organization	0.0302736
Sed heat v. Sed ambient	BP	-1770	0.000732219	2	12	GO:0033623	regulation of integrin activation	0.0304743
Sed heat v. Sed ambient	BP	-1262	0.000868989	2	23	GO:0009187	cyclic nucleotide metabolic process	0.0354288
Sed heat v. Sed ambient	BP	-541	0.000879817	2	127	GO:0032102	negative regulation of response to external stimulus	0.0354288
Sed heat v. Sed ambient	BP	368	0.000881667	2	282	GO:0034622	cellular protein-containing complex assembly	0.0354288
Sed heat v. Sed ambient	BP	-497	0.00092251	2	150	GO:0035239;GO:0002009	morphogenesis of an epithelium	0.0366488
Sed heat v. Sed ambient	BP	1601	0.000972702	2	14	GO:1903202;GO:1902883;GO:1900408	negative regulation of oxidative stress-induced cell death	0.0382086
Sed heat v. Sed ambient	BP	-422	0.00107197	2	204	GO:0010720;GO:0050769;GO:0051962	positive regulation of nervous system development	0.0411824
Sed heat v. Sed ambient	BP	-1397	0.00110621	2	18	GO:0016322;GO:0042551	neuron maturation	0.0420359
Sed heat v. Sed ambient	BP	1581	0.00112536	2	14	GO:0010499	proteasomal ubiquitin-independent protein catabolic process	0.0421601
Sed heat v. Sed ambient	BP	-1099	0.00113359	2	29	GO:0010669	epithelial structure maintenance	0.0421601
Sed heat v. Sed ambient	BP	-1472	0.001191	2	16	GO:0001658	branching involved in ureteric bud morphogenesis	0.0438289
Sed heat v. Sed ambient	BP	-558	0.00124355	3	112	GO:0046578;GO:0051056	regulation of small GTPase mediated signal transduction	0.045286
Sed heat v. Sed ambient	BP	-1149	0.00126256	2	26	GO:0009593	detection of chemical stimulus	0.0454134
Sed heat v. Sed ambient	BP	-607	0.00127303	3	94	GO:0031348	negative regulation of defense response	0.0454134
Sed heat v. Sed ambient	BP	-836	0.0013061	2	49	GO:0009581;GO:0009582	detection of abiotic stimulus	0.0457326
Sed heat v. Sed ambient	BP	-2608	0.00130814	2	5	GO:0010996	response to auditory stimulus	0.0457326
Sed heat v. Sed ambient	BP	-2200	0.00134093	2	7	GO:0032288	myelin assembly	0.0460792
Sed heat v. Sed ambient	BP	1373	0.00134442	2	18	GO:0046129;GO:0042451;GO:0042455;GO:0009163	nucleoside biosynthetic process	0.0460792
Sed heat v. Sed ambient	BP	-1236	0.00142281	2	22	GO:0060999	positive regulation of dendritic spine development	0.0479172
Sed heat v. Sed ambient	BP	-256	0.00142546	4	559	GO:1902531	regulation of intracellular signal transduction	0.0479172
Sed heat v. Sed ambient	BP	474	0.00146239	5	152	GO:0010498;GO:0043161	proteasomal protein catabolic process	0.0482312
Sed heat v. Sed ambient	BP	-689	0.001453	5	71	GO:0032675	regulation of interleukin-6 production	0.0482312
Sed heat v. Sed ambient	BP	-991	0.00148547	2	34	GO:0048562	embryonic organ morphogenesis	0.0485347
Sed heat v. Sed ambient	CC	-880	1.18377e-24	2	375	GO:0005887;GO:0031226	intrinsic component of plasma membrane	7.20914e-22
Sed heat v. Sed ambient	CC	1834	1.30347e-16	2	53	GO:0098800	inner mitochondrial membrane protein complex	3.96908e-14
Sed heat v. Sed ambient	CC	1160	2.96392e-15	2	122	GO:0098798	mitochondrial protein complex	6.01677e-13
Sed heat v. Sed ambient	CC	-1190	1.35672e-12	3	93	GO:0034702;GO:1902495;GO:1990351	transporter complex	2.0656e-10
Sed heat v. Sed ambient	CC	1937	1.01899e-11	3	32	GO:0098803	respiratory chain complex	1.24113e-09
Sed heat v. Sed ambient	CC	-1375	2.95961e-11	2	61	GO:0034703	cation channel complex	2.72032e-09
Sed heat v. Sed ambient	CC	1515	3.1268e-11	3	50	GO:1990204	oxidoreductase complex	2.72032e-09
Sed heat v. Sed ambient	CC	462	2.7899e-10	2	532	GO:0005739	mitochondrion	2.12381e-08
Sed heat v. Sed ambient	CC	593	5.3756e-10	4	299	GO:0070013;GO:0043233;GO:0031974	intracellular organelle lumen	3.63749e-08
Sed heat v. Sed ambient	CC	2365	1.35202e-09	2	17	GO:0016469	proton-transporting two-sector ATPase complex	8.23378e-08
Sed heat v. Sed ambient	CC	682	3.3799e-09	3	201	GO:0005764;GO:0000323;GO:0005773	vacuole	1.87124e-07
Sed heat v. Sed ambient	CC	2003	5.29237e-09	4	22	GO:0005747;GO:0045271;GO:0030964	respiratory chain complex I	2.68588e-07
Sed heat v. Sed ambient	CC	-364	4.23682e-08	2	662	GO:0120025;GO:0042995	cell projection	1.98479e-06
Sed heat v. Sed ambient	CC	-465	4.79448e-08	4	381	GO:0043005	neuron projection	2.0856e-06
Sed heat v. Sed ambient	CC	-379	7.2493e-08	2	580	GO:0030054	cell junction	2.78141e-06
Sed heat v. Sed ambient	CC	-645	7.7642e-08	5	185	GO:0030425	dendrite	2.78141e-06
Sed heat v. Sed ambient	CC	1323	7.42793e-08	2	43	GO:0042470;GO:0048770	pigment granule	2.78141e-06
Sed heat v. Sed ambient	CC	-750	3.81074e-07	2	121	GO:0043235	receptor complex	1.2893e-05
Sed heat v. Sed ambient	CC	-861	8.10799e-07	4	86	GO:0016323	basolateral plasma membrane	2.59882e-05
Sed heat v. Sed ambient	CC	-632	2.13491e-06	2	149	GO:0098797	plasma membrane protein complex	6.5008e-05
Sed heat v. Sed ambient	CC	581	2.84894e-06	2	173	GO:0005743;GO:0019866	organelle inner membrane	8.26192e-05
Sed heat v. Sed ambient	CC	2362	3.39141e-06	4	10	GO:0005753;GO:0045259	mitochondrial proton-transporting ATP synthase complex	9.38804e-05
Sed heat v. Sed ambient	CC	-360	4.8013e-06	2	452	GO:0098590	plasma membrane region	0.00012713
Sed heat v. Sed ambient	CC	2555	6.89749e-06	2	8	GO:0034663	endoplasmic reticulum chaperone complex	0.000175024
Sed heat v. Sed ambient	CC	-697	8.77151e-06	4	107	GO:0097060	synaptic membrane	0.000213674
Sed heat v. Sed ambient	CC	-567	1.36769e-05	5	156	GO:0030424	axon	0.000320356
Sed heat v. Sed ambient	CC	-1359	1.67424e-05	2	26	GO:0008076;GO:0034705	potassium channel complex	0.000364147
Sed heat v. Sed ambient	CC	-392	2.02144e-05	5	323	GO:0005856	cytoskeleton	0.000424501
Sed heat v. Sed ambient	CC	759	4.30807e-05	2	76	GO:0005788	endoplasmic reticulum lumen	0.000846327
Sed heat v. Sed ambient	CC	422	6.22031e-05	2	243	GO:0031966	mitochondrial membrane	0.0011838
Sed heat v. Sed ambient	CC	-744	9.32605e-05	5	72	GO:0045211	postsynaptic membrane	0.00172108
Sed heat v. Sed ambient	CC	2360	0.000101956	4	7	GO:0033176	proton-transporting V-type ATPase complex	0.00182622
Sed heat v. Sed ambient	CC	565	0.000106993	2	124	GO:0005759	mitochondrial matrix	0.00186168
Sed heat v. Sed ambient	CC	-1965	0.000111022	2	10	GO:0005584;GO:0005583	fibrillar collagen trimer	0.00187812
Sed heat v. Sed ambient	CC	-821	0.000161899	3	55	GO:0098802	plasma membrane signaling receptor complex	0.00266477
Sed heat v. Sed ambient	CC	2139	0.000167433	6	8	GO:0005790	smooth endoplasmic reticulum	0.00268334
Sed heat v. Sed ambient	CC	2277	0.000178159	2	7	GO:0005885	Arp2/3 protein complex	0.00278202
Sed heat v. Sed ambient	CC	310	0.000217943	2	394	GO:0098796	membrane protein complex	0.00331818
Sed heat v. Sed ambient	CC	-1783	0.000234642	2	11	GO:0032426	stereocilium tip	0.0034023
Sed heat v. Sed ambient	CC	2413	0.000234346	2	6	GO:0070069	cytochrome complex	0.0034023
Sed heat v. Sed ambient	CC	1520	0.000251211	2	15	GO:0031201	SNARE complex	0.00355785
Sed heat v. Sed ambient	CC	-1821	0.00034001	2	10	GO:0032809;GO:0044298	neuronal cell body membrane	0.00470605
Sed heat v. Sed ambient	CC	-292	0.000385632	2	412	GO:0005815	microtubule organizing center	0.00521889
Sed heat v. Sed ambient	CC	-1024	0.000398282	2	31	GO:0044306;GO:0043679	neuron projection terminus	0.0052729
Sed heat v. Sed ambient	CC	-444	0.000452349	3	166	GO:0043025;GO:0044297	cell body	0.00573918
Sed heat v. Sed ambient	CC	-1702	0.000444489	2	11	GO:0070852	cell body fiber	0.00573918
Sed heat v. Sed ambient	CC	1445	0.000503083	2	15	GO:0005839	proteasome core complex	0.0062526
Sed heat v. Sed ambient	CC	-1744	0.000600945	2	10	GO:0031672	A band	0.00731951
Sed heat v. Sed ambient	CC	2247	0.000616034	3	6	GO:0033018	sarcoplasmic reticulum lumen	0.00735617
Sed heat v. Sed ambient	CC	231	0.00065868	2	631	GO:1902494	catalytic complex	0.00771416
Sed heat v. Sed ambient	CC	-511	0.000767032	4	114	GO:0031965	nuclear membrane	0.00881363
Sed heat v. Sed ambient	CC	-879	0.000907873	2	37	GO:0005871	kinesin complex	0.0100526
Sed heat v. Sed ambient	CC	-1194	0.00090032	6	20	GO:0034704	calcium channel complex	0.0100526
Sed heat v. Sed ambient	CC	1470	0.000982078	2	13	GO:0022624	proteasome accessory complex	0.0106673
Sed heat v. Sed ambient	CC	1595	0.00099842	2	11	GO:0035578	azurophil granule lumen	0.0106673
Sed heat v. Sed ambient	CC	-1649	0.00118286	2	10	GO:0005891	voltage-gated calcium channel complex	0.0122096
Sed heat v. Sed ambient	CC	920	0.0012265	3	32	GO:0000502;GO:1905369	endopeptidase complex	0.0122734
Sed heat v. Sed ambient	CC	737	0.00122935	3	50	GO:1905368	peptidase complex	0.0122734
Sed heat v. Sed ambient	CC	1236	0.00153297	2	17	GO:0030134	COPII-coated ER to Golgi transport vesicle	0.0143628
Sed heat v. Sed ambient	CC	281	0.00155804	2	349	GO:0005789	endoplasmic reticulum membrane	0.0143765
Sed heat v. Sed ambient	CC	-316	0.00179361	2	264	GO:0045202	synapse	0.0163031
Sed heat v. Sed ambient	CC	258	0.00186797	5	405	GO:0005783	endoplasmic reticulum	0.0167293
Sed heat v. Sed ambient	CC	1136	0.00208442	2	19	GO:0036452	ESCRT complex	0.0183973
Sed heat v. Sed ambient	CC	-385	0.00213975	3	169	GO:0016607	nuclear speck	0.0186158
Sed heat v. Sed ambient	CC	-396	0.00237742	3	156	GO:0005911	cell-cell junction	0.0203922
Sed heat v. Sed ambient	CC	292	0.00246113	2	292	GO:0000139	Golgi membrane	0.0205684
Sed heat v. Sed ambient	CC	736	0.0024655	3	44	GO:0005758;GO:0031970	organelle envelope lumen	0.0205684
Sed heat v. Sed ambient	CC	1975	0.00260902	3	6	GO:0036513	Derlin-1 retrotranslocation complex	0.0214715
Sed heat v. Sed ambient	CC	-526	0.0028745	2	84	GO:0098793	presynapse	0.0233409
Sed heat v. Sed ambient	CC	-1689	0.00295301	2	8	GO:0036396;GO:0045293	RNA N6-methyladenosine methyltransferase complex	0.0233556
Sed heat v. Sed ambient	CC	999	0.00292303	4	23	GO:0046540;GO:0097526	spliceosomal tri-snRNP complex	0.0233556
Sed heat v. Sed ambient	CC	1933	0.00321589	4	6	GO:0005688	U6 snRNP	0.0251087
Sed heat v. Sed ambient	CC	1666	0.0033673	2	8	GO:0005838	proteasome regulatory particle	0.025958
Sed heat v. Sed ambient	CC	727	0.00345503	2	42	GO:0005776	autophagosome	0.0263014
Sed heat v. Sed ambient	CC	2089	0.00364424	2	5	GO:0016272	prefoldin complex	0.0273768
Sed heat v. Sed ambient	CC	1905	0.0036862	3	6	GO:0030904	retromer complex	0.0273768
Sed heat v. Sed ambient	CC	-1037	0.00395347	2	20	GO:0098982	GABA-ergic synapse	0.0287556
Sed heat v. Sed ambient	CC	-654	0.00453127	2	49	GO:0005581	collagen trimer	0.0324652
Sed heat v. Sed ambient	CC	-1175	0.00467091	3	15	GO:0042151	nematocyst	0.0330766
Sed heat v. Sed ambient	CC	827	0.00492683	2	30	GO:0005793	endoplasmic reticulum-Golgi intermediate compartment	0.0337138
Sed heat v. Sed ambient	CC	-1598	0.00492697	3	8	GO:0008328;GO:0098878	ionotropic glutamate receptor complex	0.0337138
Sed heat v. Sed ambient	CC	-1098	0.00487914	2	17	GO:0034451	centriolar satellite	0.0337138
Sed heat v. Sed ambient	CC	402	0.00553338	2	126	GO:0031300;GO:0031301	intrinsic component of organelle membrane	0.0374425
Sed heat v. Sed ambient	CC	1222	0.0061452	2	13	GO:0005686	U2 snRNP	0.0406786
Sed heat v. Sed ambient	CC	-276	0.00638501	6	265	GO:0005874;GO:0099513;GO:0099512;GO:0099081	supramolecular fiber	0.0418115
Sed heat v. Sed ambient	CC	-297	0.00655609	2	225	GO:0070161	anchoring junction	0.0423498
Sed heat v. Sed ambient	CC	858	0.00660629	4	26	GO:0071005;GO:0071011	precatalytic spliceosome	0.0423498
Sed heat v. Sed ambient	CC	-265	0.00678262	2	284	GO:0016604	nuclear body	0.0425837
Sed heat v. Sed ambient	CC	1027	0.00675576	5	18	GO:0055038	recycling endosome membrane	0.0425837
Sed heat v. Sed ambient	CC	-219	0.00698179	2	423	GO:0099080	supramolecular complex	0.0433868
Sed heat v. Sed ambient	CC	1522	0.00739549	2	8	GO:0000153	cytoplasmic ubiquitin ligase complex	0.0454935
Sed heat v. Sed ambient	MF	-974	4.59548e-14	4	177	GO:0005216;GO:0015267;GO:0022803	passive transmembrane transporter activity	1.85658e-11
Sed heat v. Sed ambient	MF	-989	3.7039e-14	2	173	GO:0046873	metal ion transmembrane transporter activity	1.85658e-11
Sed heat v. Sed ambient	MF	-981	6.40524e-11	2	130	GO:0005261	cation channel activity	1.08044e-08
Sed heat v. Sed ambient	MF	-614	4.25439e-11	3	352	GO:0015075;GO:0015318	ion transmembrane transporter activity	1.08044e-08
Sed heat v. Sed ambient	MF	-1027	6.68586e-11	5	118	GO:0022836	gated channel activity	1.08044e-08
Sed heat v. Sed ambient	MF	-1669	3.1054e-10	2	41	GO:0015079	potassium ion transmembrane transporter activity	4.18194e-08
Sed heat v. Sed ambient	MF	-832	9.21627e-09	4	140	GO:0008509	anion transmembrane transporter activity	1.06382e-06
Sed heat v. Sed ambient	MF	-1192	1.27827e-08	5	66	GO:0022843;GO:0005244;GO:0022832	voltage-gated ion channel activity	1.29105e-06
Sed heat v. Sed ambient	MF	-1665	1.74665e-08	2	33	GO:0005249;GO:0005267	potassium channel activity	1.56811e-06
Sed heat v. Sed ambient	MF	469	5.2594e-08	2	416	GO:0016491	oxidoreductase activity	4.24959e-06
Sed heat v. Sed ambient	MF	1371	1.21247e-07	3	43	GO:0051082	unfolded protein binding	8.90612e-06
Sed heat v. Sed ambient	MF	-419	2.48366e-07	2	471	GO:0022857;GO:0005215	transporter activity	1.67233e-05
Sed heat v. Sed ambient	MF	1388	4.66251e-07	2	38	GO:0009055	electron transfer activity	2.51154e-05
Sed heat v. Sed ambient	MF	-837	4.46655e-07	4	106	GO:0015291	secondary active transmembrane transporter activity	2.51154e-05
Sed heat v. Sed ambient	MF	-554	4.13749e-07	2	250	GO:0022890;GO:0008324	cation transmembrane transporter activity	2.51154e-05
Sed heat v. Sed ambient	MF	-1173	6.43212e-07	2	52	GO:0015103	inorganic anion transmembrane transporter activity	3.24822e-05
Sed heat v. Sed ambient	MF	-962	7.18468e-07	6	77	GO:0015085;GO:0005262	calcium ion transmembrane transporter activity	3.41484e-05
Sed heat v. Sed ambient	MF	-985	3.62832e-06	3	64	GO:0003777	microtubule motor activity	0.000162871
Sed heat v. Sed ambient	MF	-775	6.29106e-06	2	99	GO:0004930	G protein-coupled receptor activity	0.000221008
Sed heat v. Sed ambient	MF	-1152	5.43733e-06	2	45	GO:0005089	Rho guanyl-nucleotide exchange factor activity	0.000221008
Sed heat v. Sed ambient	MF	1228	6.26116e-06	2	39	GO:0015078	proton transmembrane transporter activity	0.000221008
Sed heat v. Sed ambient	MF	-1090	5.74182e-06	6	50	GO:0015081	sodium ion transmembrane transporter activity	0.000221008
Sed heat v. Sed ambient	MF	836	6.07799e-06	2	85	GO:0016853	isomerase activity	0.000221008
Sed heat v. Sed ambient	MF	-865	7.37029e-06	2	78	GO:0005088	Ras guanyl-nucleotide exchange factor activity	0.000248133
Sed heat v. Sed ambient	MF	2473	1.18841e-05	3	9	GO:0004129;GO:0015002;GO:0016676;GO:0016675	cytochrome-c oxidase activity	0.000384095
Sed heat v. Sed ambient	MF	1725	1.57389e-05	4	18	GO:0005484	SNAP receptor activity	0.000473485
Sed heat v. Sed ambient	MF	-608	1.58219e-05	2	148	GO:0022804	active transmembrane transporter activity	0.000473485
Sed heat v. Sed ambient	MF	-1255	2.14404e-05	2	33	GO:0015297	antiporter activity	0.000618709
Sed heat v. Sed ambient	MF	-1100	2.68718e-05	2	42	GO:0015108;GO:0005254;GO:0005253	chloride transmembrane transporter activity	0.000748704
Sed heat v. Sed ambient	MF	1363	4.16763e-05	3	26	GO:0016860	intramolecular oxidoreductase activity	0.00112248
Sed heat v. Sed ambient	MF	-459	5.69258e-05	2	229	GO:0016887	ATPase activity	0.00148374
Sed heat v. Sed ambient	MF	-740	6.30311e-05	2	85	GO:0022853	active ion transmembrane transporter activity	0.00159154
Sed heat v. Sed ambient	MF	-404	7.08908e-05	2	291	GO:0004888;GO:0038023;GO:0060089	signaling receptor activity	0.00173575
Sed heat v. Sed ambient	MF	-2072	0.000110004	4	10	GO:0005251	delayed rectifier potassium channel activity	0.00253952
Sed heat v. Sed ambient	MF	1506	0.000108109	2	19	GO:0070003;GO:0004298	threonine-type peptidase activity	0.00253952
Sed heat v. Sed ambient	MF	-724	0.000143918	2	80	GO:0017048	Rho GTPase binding	0.00323016
Sed heat v. Sed ambient	MF	-1260	0.000152859	8	26	GO:1990939	ATP-dependent microtubule motor activity	0.00333812
Sed heat v. Sed ambient	MF	-705	0.000179857	3	82	GO:0005539	glycosaminoglycan binding	0.00382434
Sed heat v. Sed ambient	MF	1014	0.000190987	5	39	GO:0003743	translation initiation factor activity	0.00395686
Sed heat v. Sed ambient	MF	-757	0.000200549	2	70	GO:0015293	symporter activity	0.0040511
Sed heat v. Sed ambient	MF	1952	0.000268526	3	10	GO:0003756;GO:0016864	protein disulfide isomerase activity	0.00529193
Sed heat v. Sed ambient	MF	2072	0.000537755	5	8	GO:0008137;GO:0050136	NADH dehydrogenase (quinone) activity	0.0103454
Sed heat v. Sed ambient	MF	-608	0.00055178	2	94	GO:0003774	motor activity	0.0103683
Sed heat v. Sed ambient	MF	-537	0.000788868	2	114	GO:0005085	guanyl-nucleotide exchange factor activity	0.0141646
Sed heat v. Sed ambient	MF	-1381	0.000783194	5	17	GO:0030676	Rac guanyl-nucleotide exchange factor activity	0.0141646
Sed heat v. Sed ambient	MF	-598	0.00100507	3	88	GO:0046943;GO:0005342;GO:0008514	organic anion transmembrane transporter activity	0.0173284
Sed heat v. Sed ambient	MF	873	0.00115546	3	40	GO:0004866;GO:0030414;GO:0061135	endopeptidase regulator activity	0.0194502
Sed heat v. Sed ambient	MF	-497	0.00121319	5	124	GO:0015077	monovalent inorganic cation transmembrane transporter activity	0.0200052
Sed heat v. Sed ambient	MF	-1000	0.00125062	6	30	GO:0015370	solute:sodium symporter activity	0.0202101
Sed heat v. Sed ambient	MF	-1455	0.00130896	2	14	GO:0015491;GO:0015298	solute:cation antiporter activity	0.020738
Sed heat v. Sed ambient	MF	-293	0.00140706	2	362	GO:0005509	calcium ion binding	0.0218635
Sed heat v. Sed ambient	MF	-273	0.00144822	3	419	GO:0008092	cytoskeletal protein binding	0.0220785
Sed heat v. Sed ambient	MF	1537	0.00167076	2	12	GO:0003954	NADH dehydrogenase activity	0.0249996
Sed heat v. Sed ambient	MF	-831	0.00172563	3	41	GO:0015294	solute:cation symporter activity	0.025351
Sed heat v. Sed ambient	MF	-980	0.00223801	3	28	GO:0005544	calcium-dependent phospholipid binding	0.0322913
Sed heat v. Sed ambient	MF	-554	0.00231156	7	88	GO:0004386	helicase activity	0.0327674
Sed heat v. Sed ambient	MF	2100	0.00238692	2	6	GO:0008200;GO:0016248	ion channel inhibitor activity	0.0332523
Sed heat v. Sed ambient	MF	1117	0.00321513	3	20	GO:0019003	GDP binding	0.044031
Sed heat v. Sed ambient	MF	-1143	0.00328884	3	19	GO:0045505	dynein intermediate chain binding	0.0442897
Sed heat v. Sed ambient	MF	1554	0.00370987	2	10	GO:0004364	glutathione transferase activity	0.048348
Sed heat v. Sed ambient	MF	2009	0.00366055	2	6	GO:0016408	C-acyltransferase activity	0.048348
Sed heat v. Sed ambient	MF	2193	0.00378414	3	5	GO:0051920	peroxiredoxin activity	0.0485331
Sed heat v. Sed ambient	MF	1848	0.00389484	4	7	GO:0015037	peptide disulfide oxidoreductase activity	0.0491724
SS heat v. SS ambient	BP	-601	6.35293e-09	2	324	GO:0007017	microtubule-based process	2.22098e-05
SS heat v. SS ambient	BP	-461	1.77018e-07	2	455	GO:0051726	regulation of cell cycle	0.000309427
SS heat v. SS ambient	BP	-573	5.40772e-07	2	263	GO:0006325	chromatin organization	0.000345157
SS heat v. SS ambient	BP	494	4.60067e-07	4	364	GO:0006886	intracellular protein transport	0.000345157
SS heat v. SS ambient	BP	-575	5.92374e-07	2	259	GO:0010564	regulation of cell cycle process	0.000345157
SS heat v. SS ambient	BP	-616	3.58879e-07	2	233	GO:0050877	nervous system process	0.000345157
SS heat v. SS ambient	BP	374	8.37584e-07	2	634	GO:0015031	protein transport	0.000418313
SS heat v. SS ambient	BP	-488	1.16059e-06	2	345	GO:0003008	system process	0.000507176
SS heat v. SS ambient	BP	-520	1.9823e-06	2	288	GO:0007346	regulation of mitotic cell cycle	0.000770013
SS heat v. SS ambient	BP	-995	3.19301e-06	2	73	GO:0006338	chromatin remodeling	0.00111628
SS heat v. SS ambient	BP	-672	4.62196e-06	2	157	GO:0007018	microtubule-based movement	0.00146894
SS heat v. SS ambient	BP	-711	5.30922e-06	3	138	GO:0090068;GO:0045787	positive regulation of cell cycle	0.00154675
SS heat v. SS ambient	BP	-1521	6.65048e-06	2	29	GO:0032661;GO:0032731;GO:0032732;GO:0050718;GO:0050706;GO:0050716;GO:0050704	positive regulation of interleukin-1 beta production	0.00178847
SS heat v. SS ambient	BP	-1275	9.34963e-06	2	40	GO:0050729	positive regulation of inflammatory response	0.00233474
SS heat v. SS ambient	BP	-1875	1.18912e-05	3	18	GO:0045408	regulation of interleukin-6 biosynthetic process	0.00277144
SS heat v. SS ambient	BP	1713	1.56501e-05	4	21	GO:0042744;GO:0042743	hydrogen peroxide metabolic process	0.0032184
SS heat v. SS ambient	BP	444	1.49547e-05	2	330	GO:1901565	organonitrogen compound catabolic process	0.0032184
SS heat v. SS ambient	BP	608	1.93994e-05	3	167	GO:0044282	small molecule catabolic process	0.00376779
SS heat v. SS ambient	BP	-580	4.06277e-05	4	169	GO:0000226	microtubule cytoskeleton organization	0.00676355
SS heat v. SS ambient	BP	-614	4.00562e-05	2	151	GO:0015711;GO:0006820	anion transport	0.00676355
SS heat v. SS ambient	BP	-372	3.98294e-05	3	432	GO:0048513	animal organ development	0.00676355
SS heat v. SS ambient	BP	-400	5.11771e-05	2	357	GO:0006811	ion transport	0.00777892
SS heat v. SS ambient	BP	-340	5.07965e-05	2	507	GO:0006928	movement of cell or subcellular component	0.00777892
SS heat v. SS ambient	BP	615	5.49544e-05	2	145	GO:0055114	oxidation-reduction process	0.00800502
SS heat v. SS ambient	BP	299	8.91417e-05	2	628	GO:0046907	intracellular transport	0.0124656
SS heat v. SS ambient	BP	-1294	0.000126069	4	29	GO:0015698	inorganic anion transport	0.0169514
SS heat v. SS ambient	BP	717	0.000153419	3	93	GO:0006091	generation of precursor metabolites and energy	0.0171669
SS heat v. SS ambient	BP	331	0.000139219	2	470	GO:0006508	proteolysis	0.0171669
SS heat v. SS ambient	BP	-351	0.000154497	2	408	GO:0022402	cell cycle process	0.0171669
SS heat v. SS ambient	BP	736	0.000157134	4	88	GO:0034976	response to endoplasmic reticulum stress	0.0171669
SS heat v. SS ambient	BP	-900	0.000148567	5	59	GO:1901224;GO:1901222	regulation of NIK/NF-kappaB signaling	0.0171669
SS heat v. SS ambient	BP	-436	0.000134792	2	263	GO:1903047	mitotic cell cycle process	0.0171669
SS heat v. SS ambient	BP	-576	0.000166286	2	144	GO:0007600	sensory perception	0.0176162
SS heat v. SS ambient	BP	1525	0.000173804	5	20	GO:0015986;GO:0006754;GO:0015985;GO:1902600	ATP biosynthetic process	0.0178711
SS heat v. SS ambient	BP	-2558	0.000191825	2	7	GO:0071873	response to norepinephrine	0.0191606
SS heat v. SS ambient	BP	-1931	0.000229	3	12	GO:2000243	positive regulation of reproductive process	0.0222384
SS heat v. SS ambient	BP	1491	0.000241263	3	20	GO:0045454	cell redox homeostasis	0.0227961
SS heat v. SS ambient	BP	-633	0.000267024	2	111	GO:0006412;GO:0043043	peptide biosynthetic process	0.0234643
SS heat v. SS ambient	BP	1252	0.00026847	4	28	GO:0030838	positive regulation of actin filament polymerization	0.0234643
SS heat v. SS ambient	BP	-2505	0.000260218	3	7	GO:0045381	regulation of interleukin-18 biosynthetic process	0.0234643
SS heat v. SS ambient	BP	-1114	0.000289621	6	35	GO:0032651;GO:0032652	regulation of interleukin-1 production	0.0246955
SS heat v. SS ambient	BP	-666	0.000313654	3	98	GO:0071396	cellular response to lipid	0.026108
SS heat v. SS ambient	BP	-322	0.0003291	2	441	GO:0034645;GO:0009059	macromolecule biosynthetic process	0.0267566
SS heat v. SS ambient	BP	1130	0.00035923	2	33	GO:0009142;GO:0009206;GO:0009145;GO:0009201	nucleoside triphosphate biosynthetic process	0.0285425
SS heat v. SS ambient	BP	-1945	0.000380769	3	11	GO:0045345;GO:0045343	positive regulation of MHC class I biosynthetic process	0.0295815
SS heat v. SS ambient	BP	605	0.000441508	4	113	GO:0046395;GO:0016054	organic acid catabolic process	0.0333215
SS heat v. SS ambient	BP	-1095	0.000447972	4	34	GO:0050715	positive regulation of cytokine secretion	0.0333215
SS heat v. SS ambient	BP	-1381	0.000494887	2	21	GO:0032735	positive regulation of interleukin-12 production	0.0353087
SS heat v. SS ambient	BP	-1908	0.000492711	5	11	GO:0036336	dendritic cell migration	0.0353087
SS heat v. SS ambient	BP	-356	0.000571524	3	325	GO:0007010	cytoskeleton organization	0.039961
SS heat v. SS ambient	BP	-261	0.000658332	3	623	GO:0010629	negative regulation of gene expression	0.044091
SS heat v. SS ambient	BP	282	0.000648392	2	527	GO:0016192	vesicle-mediated transport	0.044091
SS heat v. SS ambient	BP	-610	0.000668427	4	104	GO:0050727	regulation of inflammatory response	0.044091
SS heat v. SS ambient	BP	-988	0.000698514	3	39	GO:0006333	chromatin assembly or disassembly	0.0452223
SS heat v. SS ambient	BP	-519	0.00071957	5	143	GO:0043604	amide biosynthetic process	0.0457385
SS heat v. SS ambient	BP	-2167	0.000734901	2	8	GO:0031048	heterochromatin assembly by small RNA	0.0458186
SS heat v. SS ambient	BP	-1581	0.000747043	4	15	GO:0071869;GO:0071867	response to catecholamine	0.0458186
SS heat v. SS ambient	BP	-941	0.000804162	3	42	GO:0050663;GO:0098581;GO:0009595	cytokine secretion	0.0478923
SS heat v. SS ambient	BP	-400	0.000808252	2	240	GO:0051301	cell division	0.0478923
SS heat v. SS ambient	CC	839	1.15433e-08	2	122	GO:0098798	mitochondrial protein complex	3.51495e-06
SS heat v. SS ambient	CC	1286	6.62916e-09	2	53	GO:0098800	inner mitochondrial membrane protein complex	3.51495e-06
SS heat v. SS ambient	CC	-885	1.18861e-07	2	94	GO:0005875	microtubule associated complex	2.41288e-05
SS heat v. SS ambient	CC	499	1.76579e-07	3	299	GO:0070013;GO:0043233;GO:0031974	organelle lumen	2.68842e-05
SS heat v. SS ambient	CC	-418	2.59618e-07	2	423	GO:0099080	supramolecular complex	3.16215e-05
SS heat v. SS ambient	CC	-507	5.24975e-07	3	265	GO:0005874;GO:0099513;GO:0099512;GO:0099081	supramolecular polymer	4.56728e-05
SS heat v. SS ambient	CC	-844	4.97329e-07	2	93	GO:0034702;GO:1902495;GO:1990351	transporter complex	4.56728e-05
SS heat v. SS ambient	CC	1860	1.86958e-06	3	17	GO:0016469	proton-transporting two-sector ATPase complex	0.000126508
SS heat v. SS ambient	CC	-318	1.79669e-06	2	662	GO:0120025;GO:0042995	cell projection	0.000126508
SS heat v. SS ambient	CC	342	3.00845e-06	3	532	GO:0005739	mitochondrion	0.000183215
SS heat v. SS ambient	CC	-373	5.60561e-06	2	412	GO:0005815	microtubule organizing center	0.000310347
SS heat v. SS ambient	CC	-797	9.3402e-06	2	81	GO:0005814	centriole	0.000474015
SS heat v. SS ambient	CC	1243	1.26737e-05	2	32	GO:0098803	respiratory chain complex	0.000593716
SS heat v. SS ambient	CC	2126	2.89398e-05	2	10	GO:0005753;GO:0045259	mitochondrial proton-transporting ATP synthase complex	0.00117496
SS heat v. SS ambient	CC	-357	2.79113e-05	3	381	GO:0043005	neuron projection	0.00117496
SS heat v. SS ambient	CC	-357	3.27918e-05	2	375	GO:0005887;GO:0031226	intrinsic component of plasma membrane	0.00124814
SS heat v. SS ambient	CC	-582	3.87032e-05	2	132	GO:0000922	spindle pole	0.00130946
SS heat v. SS ambient	CC	-2067	4.77929e-05	3	10	GO:0005584;GO:0005583	fibrillar collagen trimer	0.001386
SS heat v. SS ambient	CC	-1080	4.55559e-05	3	37	GO:0005871	kinesin complex	0.001386
SS heat v. SS ambient	CC	582	6.55631e-05	3	124	GO:0005759	mitochondrial matrix	0.0018149
SS heat v. SS ambient	CC	2360	0.000102253	2	7	GO:0005885	Arp2/3 protein complex	0.0026841
SS heat v. SS ambient	CC	-677	0.000105777	3	86	GO:0016323	basolateral plasma membrane	0.0026841
SS heat v. SS ambient	CC	-785	0.000146729	3	61	GO:0034703	cation channel complex	0.00357432
SS heat v. SS ambient	CC	-453	0.000160515	5	185	GO:0030425	dendrite	0.00375976
SS heat v. SS ambient	CC	-405	0.000195512	3	227	GO:0005813	centrosome	0.00440987
SS heat v. SS ambient	CC	2099	0.000221466	2	8	GO:0005790	smooth endoplasmic reticulum	0.00481688
SS heat v. SS ambient	CC	-1353	0.000359518	4	18	GO:0005858	axonemal dynein complex	0.00754988
SS heat v. SS ambient	CC	875	0.000372688	2	43	GO:0042470;GO:0048770	pigment granule	0.00756556
SS heat v. SS ambient	CC	805	0.000418794	3	50	GO:1990204	oxidoreductase complex	0.00797017
SS heat v. SS ambient	CC	-548	0.000475901	3	107	GO:0097060	synaptic membrane	0.00878253
SS heat v. SS ambient	CC	292	0.000495049	2	394	GO:0098796	membrane protein complex	0.0088672
SS heat v. SS ambient	CC	401	0.000511304	2	201	GO:0005764;GO:0000323;GO:0005773	vacuole	0.00889668
SS heat v. SS ambient	CC	-1658	0.000623883	5	11	GO:0070852	cell body fiber	0.010554
SS heat v. SS ambient	CC	-551	0.000669995	2	100	GO:0098687	chromosomal region	0.0110278
SS heat v. SS ambient	CC	2226	0.000690241	2	6	GO:0033018	sarcoplasmic reticulum lumen	0.011062
SS heat v. SS ambient	CC	1157	0.000747163	4	22	GO:0005747;GO:0045271;GO:0030964	mitochondrial respiratory chain complex I	0.011278
SS heat v. SS ambient	CC	-440	0.000750081	5	156	GO:0030424	axon	0.011278
SS heat v. SS ambient	CC	2209	0.000759272	2	6	GO:0070069	cytochrome complex	0.011278
SS heat v. SS ambient	CC	-467	0.000818863	2	136	GO:0030496	midbody	0.0115974
SS heat v. SS ambient	CC	764	0.000816215	3	50	GO:1905368	peptidase complex	0.0115974
SS heat v. SS ambient	CC	406	0.00105089	2	173	GO:0005743;GO:0019866	organelle inner membrane	0.0142221
SS heat v. SS ambient	CC	-846	0.00103827	3	39	GO:0030286	dynein complex	0.0142221
SS heat v. SS ambient	CC	-228	0.00119905	2	580	GO:0030054	cell junction	0.0157891
SS heat v. SS ambient	CC	-1335	0.00130109	2	15	GO:0042151	nematocyst	0.0165076
SS heat v. SS ambient	CC	-2286	0.00146492	2	5	GO:0046658	anchored component of plasma membrane	0.0182069
SS heat v. SS ambient	CC	898	0.00161266	2	32	GO:0000502;GO:1905369	endopeptidase complex	0.019257
SS heat v. SS ambient	CC	-1583	0.00184758	2	10	GO:0005891	voltage-gated calcium channel complex	0.0208359
SS heat v. SS ambient	CC	1766	0.00188173	2	8	GO:0034663	endoplasmic reticulum chaperone complex	0.0208359
SS heat v. SS ambient	CC	-1255	0.00180859	2	16	GO:0034707	chloride channel complex	0.0208359
SS heat v. SS ambient	CC	-592	0.00187865	4	72	GO:0045211	postsynaptic membrane	0.0208359
SS heat v. SS ambient	CC	-894	0.00199433	2	31	GO:0044306;GO:0043679	neuron projection terminus	0.0216884
SS heat v. SS ambient	CC	-388	0.00218757	3	166	GO:0043025;GO:0044297	cell body	0.0229695
SS heat v. SS ambient	CC	272	0.0022285	2	349	GO:0005789	endoplasmic reticulum membrane	0.0230027
SS heat v. SS ambient	CC	1975	0.00260465	2	6	GO:0035579	specific granule membrane	0.0264372
SS heat v. SS ambient	CC	-528	0.00280524	2	84	GO:0098793	presynapse	0.0280064
SS heat v. SS ambient	CC	-1145	0.00333389	2	17	GO:0034451	centriolar satellite	0.0317241
SS heat v. SS ambient	CC	-232	0.00325956	2	452	GO:0098590	plasma membrane region	0.0317241
SS heat v. SS ambient	CC	537	0.00377862	5	76	GO:0005788	endoplasmic reticulum lumen	0.0354028
SS heat v. SS ambient	CC	1865	0.00446482	3	6	GO:0030904	retromer complex	0.0411981
SS heat v. SS ambient	CC	-937	0.00522123	5	23	GO:0022625	cytosolic large ribosomal subunit	0.0462702
SS heat v. SS ambient	CC	-615	0.00512271	2	54	GO:0034708	methyltransferase complex	0.0462702
SS heat v. SS ambient	CC	-1004	0.00524243	4	20	GO:0098982	GABA-ergic synapse	0.0462702
SS heat v. SS ambient	CC	-423	0.00538635	2	114	GO:0031965	nuclear membrane	0.0468613
SS heat v. SS ambient	MF	588	8.42527e-12	2	416	GO:0016491	oxidoreductase activity	6.80762e-09
SS heat v. SS ambient	MF	-1259	3.22064e-09	2	64	GO:0003777	microtubule motor activity	1.30114e-06
SS heat v. SS ambient	MF	-1011	9.2414e-09	4	94	GO:0003774	motor activity	2.48902e-06
SS heat v. SS ambient	MF	-807	2.47642e-08	4	140	GO:0008509	anion transmembrane transporter activity	5.00237e-06
SS heat v. SS ambient	MF	-710	1.07912e-07	2	165	GO:0008017;GO:0015631	tubulin binding	1.45322e-05
SS heat v. SS ambient	MF	-886	9.26208e-08	3	106	GO:0015291	secondary active transmembrane transporter activity	1.45322e-05
SS heat v. SS ambient	MF	-470	4.35588e-07	3	352	GO:0015075;GO:0015318	ion transmembrane transporter activity	4.71692e-05
SS heat v. SS ambient	MF	-793	4.67022e-07	3	118	GO:0022836	gated channel activity	4.71692e-05
SS heat v. SS ambient	MF	-569	6.19296e-07	4	229	GO:0016887	ATPase activity	5.11621e-05
SS heat v. SS ambient	MF	-651	6.33194e-07	4	173	GO:0046873	metal ion transmembrane transporter activity	5.11621e-05
SS heat v. SS ambient	MF	-614	1.97687e-06	2	177	GO:0005216;GO:0015267;GO:0022803	passive transmembrane transporter activity	0.00014521
SS heat v. SS ambient	MF	-1119	3.21584e-06	5	50	GO:0015081	sodium ion transmembrane transporter activity	0.000216533
SS heat v. SS ambient	MF	-1047	9.0178e-06	2	52	GO:0015103	inorganic anion transmembrane transporter activity	0.000560491
SS heat v. SS ambient	MF	-879	1.56396e-05	4	70	GO:0015293	symporter activity	0.000902627
SS heat v. SS ambient	MF	-1652	2.16853e-05	3	19	GO:0045505	dynein intermediate chain binding	0.00116811
SS heat v. SS ambient	MF	1165	2.34218e-05	3	38	GO:0009055	electron transfer activity	0.0011828
SS heat v. SS ambient	MF	1389	2.977e-05	3	26	GO:0016860	intramolecular oxidoreductase activity	0.00141495
SS heat v. SS ambient	MF	-355	3.48902e-05	3	419	GO:0008092	cytoskeletal protein binding	0.00156618
SS heat v. SS ambient	MF	-762	3.73563e-05	2	85	GO:0022853	active ion transmembrane transporter activity	0.00158862
SS heat v. SS ambient	MF	972	4.43851e-05	1	51	GO:0016209	antioxidant activity	0.00179316
SS heat v. SS ambient	MF	-1048	7.81434e-05	2	41	GO:0015079	potassium ion transmembrane transporter activity	0.00300666
SS heat v. SS ambient	MF	-498	8.3094e-05	2	185	GO:0003682	chromatin binding	0.00305182
SS heat v. SS ambient	MF	-318	8.97286e-05	2	471	GO:0022857;GO:0005215	transporter activity	0.00315221
SS heat v. SS ambient	MF	-544	0.000114423	2	148	GO:0022804	active transmembrane transporter activity	0.00369815
SS heat v. SS ambient	MF	-417	0.000135925	3	250	GO:0022890;GO:0008324	cation transmembrane transporter activity	0.00422414
SS heat v. SS ambient	MF	-680	0.000184922	3	88	GO:0046943;GO:0005342;GO:0008514	organic anion transmembrane transporter activity	0.00533631
SS heat v. SS ambient	MF	-555	0.000216628	3	130	GO:0005261	cation channel activity	0.00586461
SS heat v. SS ambient	MF	-969	0.000217745	2	42	GO:0015108;GO:0005254;GO:0005253	chloride transmembrane transporter activity	0.00586461
SS heat v. SS ambient	MF	1964	0.000245136	2	10	GO:0003756;GO:0016864	protein disulfide isomerase activity	0.006369
SS heat v. SS ambient	MF	-1079	0.000258553	5	33	GO:0015297	antiporter activity	0.006369
SS heat v. SS ambient	MF	675	0.00026012	2	85	GO:0016853	isomerase activity	0.006369
SS heat v. SS ambient	MF	2029	0.000326131	6	9	GO:0004129;GO:0015002;GO:0016676;GO:0016675	cytochrome-c oxidase activity	0.00775041
SS heat v. SS ambient	MF	-941	0.000388275	2	41	GO:0015294	solute:cation symporter activity	0.00871461
SS heat v. SS ambient	MF	-744	0.000384603	3	66	GO:0022843;GO:0005244;GO:0022832	voltage-gated ion channel activity	0.00871461
SS heat v. SS ambient	MF	-1751	0.000608052	2	11	GO:0008656;GO:0016505	peptidase activator activity involved in apoptotic process	0.0132785
SS heat v. SS ambient	MF	-1496	0.000630304	5	15	GO:0043014	alpha-tubulin binding	0.0134023
SS heat v. SS ambient	MF	1340	0.000795096	2	18	GO:0005484	SNAP receptor activity	0.0164728
SS heat v. SS ambient	MF	-1113	0.000817209	2	26	GO:1990939	ATP-dependent microtubule motor activity	0.0165076
SS heat v. SS ambient	MF	-1198	0.00120035	3	21	GO:0045503;GO:0008569	dynein light chain binding	0.0236557
SS heat v. SS ambient	MF	-2233	0.00123512	4	6	GO:0015116	sulfate transmembrane transporter activity	0.0237613
SS heat v. SS ambient	MF	-1399	0.00139073	2	15	GO:0042165	neurotransmitter binding	0.0261328
SS heat v. SS ambient	MF	-977	0.00160653	6	30	GO:0015370	solute:sodium symporter activity	0.0295018
SS heat v. SS ambient	MF	-2365	0.00178713	3	5	GO:0015106	bicarbonate transmembrane transporter activity	0.0316506
SS heat v. SS ambient	MF	577	0.00204715	4	83	GO:0004721	phosphoprotein phosphatase activity	0.0351936
SS heat v. SS ambient	MF	962	0.00225819	2	29	GO:0004722	protein serine/threonine phosphatase activity	0.0380129
SS heat v. SS ambient	MF	563	0.00245926	3	84	GO:0005506	iron ion binding	0.0405527
SS heat v. SS ambient	MF	-1172	0.00257328	4	19	GO:0005343	organic acid:sodium symporter activity	0.0415842
SS heat v. SS ambient	MF	818	0.00263626	5	39	GO:0015078	proton transmembrane transporter activity	0.0417666
SS heat v. SS ambient	MF	-1313	0.00269743	2	15	GO:0051959	dynein light intermediate chain binding	0.0419138
SS heat v. SS ambient	MF	-289	0.00310124	1	318	GO:0005198	structural molecule activity	0.0448996
SS heat v. SS ambient	MF	-901	0.00311185	3	31	GO:0043178	alcohol binding	0.0448996
SS heat v. SS ambient	MF	767	0.00306827	2	43	GO:0051082	unfolded protein binding	0.0448996
SS heat v. SS ambient	MF	-1659	0.00330545	3	9	GO:0015301;GO:0140323	anion:anion antiporter activity	0.0468561
D1 heat v. Sed heat	BP	-800	4.47529e-08	5	158	GO:0043269	regulation of ion transport	0.000156456
D1 heat v. Sed heat	BP	-1654	4.06526e-07	2	31	GO:0051952	regulation of amine transport	0.000710607
D1 heat v. Sed heat	BP	-772	5.59141e-06	2	116	GO:0050804;GO:0099177	modulation of chemical synaptic transmission	0.00651585
D1 heat v. Sed heat	BP	805	2.62869e-05	4	91	GO:0006260	DNA replication	0.0191819
D1 heat v. Sed heat	BP	806	3.84078e-05	2	87	GO:0006457	protein folding	0.0191819
D1 heat v. Sed heat	BP	-1303	2.94974e-05	2	34	GO:0050806	positive regulation of synaptic transmission	0.0191819
D1 heat v. Sed heat	BP	-669	3.63842e-05	7	128	GO:0051260	protein homooligomerization	0.0191819
D1 heat v. Sed heat	BP	-2592	5.37786e-05	3	8	GO:0043153;GO:0009648;GO:0009649	entrainment of circadian clock	0.02089
D1 heat v. Sed heat	BP	-525	5.05993e-05	2	203	GO:0051259	protein complex oligomerization	0.02089
D1 heat v. Sed heat	BP	-629	6.71562e-05	2	135	GO:0034765;GO:0034762	regulation of transmembrane transport	0.0234778
D1 heat v. Sed heat	BP	-1282	8.63868e-05	2	31	GO:0006937	regulation of muscle contraction	0.0251674
D1 heat v. Sed heat	BP	1229	8.12506e-05	3	34	GO:0071897	DNA biosynthetic process	0.0251674
D1 heat v. Sed heat	BP	1023	9.86083e-05	2	48	GO:0006839	mitochondrial transport	0.026518
D1 heat v. Sed heat	BP	-1365	0.000128089	2	26	GO:0001508	action potential	0.0279874
D1 heat v. Sed heat	BP	-386	0.00012346	2	345	GO:0003008	system process	0.0279874
D1 heat v. Sed heat	BP	356	0.000127504	2	408	GO:0022402	cell cycle process	0.0279874
D1 heat v. Sed heat	BP	-711	0.000150569	2	95	GO:0019932	second-messenger-mediated signaling	0.0309195
D1 heat v. Sed heat	BP	-1979	0.000159197	3	12	GO:0051955	regulation of amino acid transport	0.0309195
D1 heat v. Sed heat	BP	-928	0.000182507	6	54	GO:0008016;GO:1903522	regulation of blood circulation	0.0335812
D1 heat v. Sed heat	BP	-382	0.00020102	3	329	GO:0016477;GO:0048870;GO:0040011	locomotion	0.0351383
D1 heat v. Sed heat	BP	-1777	0.000250344	6	14	GO:0017158	regulation of calcium ion-dependent exocytosis	0.0416763
D1 heat v. Sed heat	BP	1762	0.000282239	2	14	GO:0001732	formation of cytoplasmic translation initiation complex	0.0448503
D1 heat v. Sed heat	CC	-387	5.65212e-09	2	662	GO:0120025;GO:0042995	cell projection	3.44214e-06
D1 heat v. Sed heat	CC	-362	2.74767e-07	2	580	GO:0030054	cell junction	3.08236e-05
D1 heat v. Sed heat	CC	-865	2.57324e-07	2	93	GO:0034702;GO:1902495;GO:1990351	transporter complex	3.08236e-05
D1 heat v. Sed heat	CC	-1059	3.03681e-07	3	61	GO:0034703	cation channel complex	3.08236e-05
D1 heat v. Sed heat	CC	-444	1.91047e-07	2	381	GO:0043005	neuron projection	3.08236e-05
D1 heat v. Sed heat	CC	473	2.98542e-07	2	322	GO:1990904	ribonucleoprotein complex	3.08236e-05
D1 heat v. Sed heat	CC	-725	3.73757e-06	3	107	GO:0097060	synaptic membrane	0.000325169
D1 heat v. Sed heat	CC	-397	1.58611e-05	2	323	GO:0005856	cytoskeleton	0.00120743
D1 heat v. Sed heat	CC	-1341	2.15222e-05	2	26	GO:0008076;GO:0034705	potassium channel complex	0.00145634
D1 heat v. Sed heat	CC	-427	2.44268e-05	3	264	GO:0045202	synapse	0.00148759
D1 heat v. Sed heat	CC	-355	3.6179e-05	2	375	GO:0005887;GO:0031226	intrinsic component of plasma membrane	0.002003
D1 heat v. Sed heat	CC	-1003	5.57432e-05	3	42	GO:0042383	sarcolemma	0.00282897
D1 heat v. Sed heat	CC	-580	8.62402e-05	2	121	GO:0043235	receptor complex	0.00404002
D1 heat v. Sed heat	CC	-1116	0.000147488	4	30	GO:0044853	plasma membrane raft	0.00641574
D1 heat v. Sed heat	CC	456	0.000237551	2	173	GO:0005743;GO:0019866	organelle inner membrane	0.00964458
D1 heat v. Sed heat	CC	1444	0.000330303	2	16	GO:0005852;GO:0016282;GO:0070993	translation preinitiation complex	0.0125722
D1 heat v. Sed heat	CC	-453	0.000517917	4	156	GO:0030424	axon	0.0175229
D1 heat v. Sed heat	CC	-407	0.000698786	4	185	GO:0030425	dendrite	0.0193437
D1 heat v. Sed heat	CC	-1141	0.000677132	2	23	GO:0042734	presynaptic membrane	0.0193437
D1 heat v. Sed heat	CC	-269	0.000645885	2	452	GO:0098590	plasma membrane region	0.0193437
D1 heat v. Sed heat	CC	504	0.000613358	2	122	GO:0098798	mitochondrial protein complex	0.0193437
D1 heat v. Sed heat	CC	-1129	0.000765134	4	23	GO:0099055;GO:0098936	intrinsic component of postsynaptic membrane	0.0202594
D1 heat v. Sed heat	CC	-1668	0.00103579	4	10	GO:0005584;GO:0005583	fibrillar collagen trimer	0.0242613
D1 heat v. Sed heat	CC	809	0.00100258	2	43	GO:0042470;GO:0048770	pigment granule	0.0242613
D1 heat v. Sed heat	CC	-872	0.00100153	3	37	GO:0099699;GO:0099240	intrinsic component of synaptic membrane	0.0242613
D1 heat v. Sed heat	CC	408	0.00114818	2	169	GO:0005765;GO:0098852;GO:0005774	vacuolar membrane	0.025011
D1 heat v. Sed heat	CC	310	0.00114993	4	299	GO:0070013;GO:0043233;GO:0031974	intracellular organelle lumen	0.025011
D1 heat v. Sed heat	CC	-1345	0.0011951	2	15	GO:0043194	axon initial segment	0.025097
D1 heat v. Sed heat	CC	-565	0.00127989	2	85	GO:0005925;GO:0030055	cell-substrate junction	0.0259818
D1 heat v. Sed heat	CC	1160	0.00166714	2	19	GO:0045171	intercellular bridge	0.030061
D1 heat v. Sed heat	CC	-344	0.0016267	3	225	GO:0070161	anchoring junction	0.030061
D1 heat v. Sed heat	CC	-558	0.00158439	2	84	GO:0098793	presynapse	0.030061
D1 heat v. Sed heat	CC	-495	0.00167828	3	106	GO:0098857;GO:0098589;GO:0045121	membrane region	0.030061
D1 heat v. Sed heat	CC	-596	0.00174428	2	72	GO:0045211	postsynaptic membrane	0.0303505
D1 heat v. Sed heat	CC	-495	0.00193367	3	103	GO:0062023	collagen-containing extracellular matrix	0.0327112
D1 heat v. Sed heat	CC	-400	0.00202066	2	158	GO:0031012	extracellular matrix	0.033259
D1 heat v. Sed heat	CC	222	0.00247113	2	532	GO:0005739	mitochondrion	0.0385877
D1 heat v. Sed heat	CC	319	0.00245931	2	243	GO:0031966	mitochondrial membrane	0.0385877
D1 heat v. Sed heat	CC	1173	0.00263718	3	17	GO:0016469	proton-transporting two-sector ATPase complex	0.0401511
D1 heat v. Sed heat	CC	537	0.00279382	3	81	GO:0005819	spindle	0.0414984
D1 heat v. Sed heat	CC	-820	0.00298707	2	34	GO:0030018	Z disc	0.0428859
D1 heat v. Sed heat	CC	-395	0.00302807	3	149	GO:0098797	plasma membrane protein complex	0.0428859
D1 heat v. Sed heat	CC	-1502	0.00313215	2	10	GO:0014731	spectrin-associated cytoskeleton	0.0433519
D1 heat v. Sed heat	MF	-932	3.18745e-09	5	118	GO:0022836	gated channel activity	2.57546e-06
D1 heat v. Sed heat	MF	-737	1.13904e-08	2	177	GO:0005216;GO:0015267;GO:0022803	passive transmembrane transporter activity	4.60173e-06
D1 heat v. Sed heat	MF	-824	4.10062e-08	3	130	GO:0005261	cation channel activity	1.10443e-05
D1 heat v. Sed heat	MF	-675	2.33279e-07	2	173	GO:0046873	metal ion transmembrane transporter activity	4.71224e-05
D1 heat v. Sed heat	MF	-996	2.00605e-06	3	66	GO:0022843;GO:0005244;GO:0022832	voltage-gated ion channel activity	0.000324177
D1 heat v. Sed heat	MF	-1224	3.43583e-05	2	33	GO:0005249;GO:0005267	potassium channel activity	0.00462691
D1 heat v. Sed heat	MF	-767	7.75003e-05	3	77	GO:0015085;GO:0005262	calcium ion transmembrane transporter activity	0.00775045
D1 heat v. Sed heat	MF	-432	7.95635e-05	4	250	GO:0022890;GO:0008324	cation transmembrane transporter activity	0.00775045
D1 heat v. Sed heat	MF	736	9.20077e-05	1	82	GO:0045182	translation regulator activity	0.00775045
D1 heat v. Sed heat	MF	839	0.00011698	3	61	GO:0043021	ribonucleoprotein complex binding	0.00859269
D1 heat v. Sed heat	MF	1035	0.000139976	2	39	GO:0003743	translation initiation factor activity	0.00942506
D1 heat v. Sed heat	MF	426	0.000188235	2	229	GO:0016887	ATPase activity	0.0113074
D1 heat v. Sed heat	MF	1570	0.000209914	3	16	GO:1901682	sulfur compound transmembrane transporter activity	0.0113074
D1 heat v. Sed heat	MF	-950	0.000245424	6	43	GO:0099094;GO:0015276;GO:0022834	ligand-gated channel activity	0.0123939
D1 heat v. Sed heat	MF	-959	0.000300914	2	41	GO:0015079	potassium ion transmembrane transporter activity	0.0143023
D1 heat v. Sed heat	MF	-1314	0.000529559	2	20	GO:0005245	voltage-gated calcium channel activity	0.0237713
D1 heat v. Sed heat	MF	-2555	0.000739093	2	5	GO:0004800	thyroxine 5'-deiodinase activity	0.0314309
D1 heat v. Sed heat	MF	2224	0.00129481	3	6	GO:0015116	sulfate transmembrane transporter activity	0.0498192
D1 heat v. Sed heat	MF	843	0.00129418	2	42	GO:0042626;GO:0015399	primary active transmembrane transporter activity	0.0498192
SS heat v. D1 heat	BP	-1302	1.02768e-05	3	38	GO:0006986;GO:0035966	response to topologically incorrect protein	0.0204577
SS heat v. D1 heat	BP	-1311	1.17035e-05	2	37	GO:0042035	regulation of cytokine biosynthetic process	0.0204577
SS heat v. D1 heat	BP	-826	2.47742e-05	2	87	GO:0006457	protein folding	0.0242183
SS heat v. D1 heat	BP	-1624	2.77098e-05	3	22	GO:0042108	positive regulation of cytokine biosynthetic process	0.0242183
SS heat v. D1 heat	BP	-1506	4.91568e-05	2	24	GO:0061077	chaperone-mediated protein folding	0.0343704
SS heat v. D1 heat	BP	2497	9.96229e-05	3	8	GO:0043153;GO:0009648;GO:0009649	entrainment of circadian clock	0.0497545
SS heat v. D1 heat	BP	-1894	9.50343e-05	3	14	GO:0051085;GO:0051084;GO:0006458	'de novo' posttranslational protein folding	0.0497545
SS heat v. D1 heat	CC	none
SS heat v. D1 heat	MF	-421	1.28548e-05	2	325	GO:0019901;GO:0019900	kinase binding	0.0103867
SS heat v. Sed heat	BP	-532	1.18224e-07	2	345	GO:0003008	system process	0.000413312
SS heat v. Sed heat	BP	-607	5.38208e-07	2	233	GO:0050877	nervous system process	0.000940787
SS heat v. Sed heat	BP	-388	3.98245e-06	2	507	GO:0006928	movement of cell or subcellular component	0.00353151
SS heat v. Sed heat	BP	-676	4.04063e-06	3	157	GO:0007018	microtubule-based movement	0.00353151
SS heat v. Sed heat	BP	700	1.54542e-05	2	128	GO:0006364;GO:0016072	rRNA metabolic process	0.0108056
SS heat v. Sed heat	BP	382	2.55561e-05	6	430	GO:0006396	RNA processing	0.0117523
SS heat v. Sed heat	BP	-1969	2.68931e-05	6	15	GO:0007608	sensory perception of smell	0.0117523
SS heat v. Sed heat	BP	-635	2.42892e-05	4	149	GO:0030001	metal ion transport	0.0117523
SS heat v. Sed heat	BP	-423	3.88372e-05	3	329	GO:0016477;GO:0048870;GO:0040011	locomotion	0.0150861
SS heat v. Sed heat	BP	-1621	4.33372e-05	4	21	GO:0007606	sensory perception of chemical stimulus	0.0151507
SS heat v. Sed heat	BP	-789	5.66264e-05	3	87	GO:0031349	positive regulation of defense response	0.0179969
SS heat v. Sed heat	BP	-950	6.24459e-05	2	59	GO:1901224;GO:1901222	regulation of NIK/NF-kappaB signaling	0.0181926
SS heat v. Sed heat	BP	-1320	9.29064e-05	4	29	GO:0032661;GO:0032731;GO:0032732;GO:0050718;GO:0050706;GO:0050716;GO:0050704	positive regulation of interleukin-1 production	0.0242722
SS heat v. Sed heat	BP	-1121	9.71998e-05	2	40	GO:0050729	positive regulation of inflammatory response	0.0242722
SS heat v. Sed heat	BP	386	0.000139443	2	338	GO:0006259	DNA metabolic process	0.0262997
SS heat v. Sed heat	BP	-533	0.000114691	1	177	GO:0007610	behavior	0.0262997
SS heat v. Sed heat	BP	461	0.000142933	5	232	GO:0034660;GO:0034470	ncRNA metabolic process	0.0262997
SS heat v. Sed heat	BP	-1078	0.000124105	5	42	GO:0050663;GO:0098581;GO:0009595	cytokine secretion	0.0262997
SS heat v. Sed heat	BP	525	0.000142815	4	178	GO:0051276	chromosome organization	0.0262997
SS heat v. Sed heat	BP	723	0.000161249	2	91	GO:0006260	DNA replication	0.0268442
SS heat v. Sed heat	BP	-531	0.00015773	3	171	GO:0051090	regulation of DNA-binding transcription factor activity	0.0268442
SS heat v. Sed heat	BP	1588	0.000208816	3	18	GO:0000027	ribosomal large subunit assembly	0.0320533
SS heat v. Sed heat	BP	-1139	0.000210877	2	35	GO:0032651;GO:0032652	regulation of interleukin-1 production	0.0320533
SS heat v. Sed heat	BP	968	0.000229685	4	48	GO:0006839	mitochondrial transport	0.0334574
SS heat v. Sed heat	BP	-719	0.00024313	3	87	GO:0023061	signal release	0.0339994
SS heat v. Sed heat	BP	-1255	0.000258618	5	28	GO:0016045;GO:0098543	detection of bacterium	0.0347742
SS heat v. Sed heat	BP	-719	0.000285134	8	85	GO:0006816;GO:0070838;GO:0072511	divalent inorganic cation transport	0.0369196
SS heat v. Sed heat	BP	323	0.000315018	3	441	GO:0034645;GO:0009059	macromolecule biosynthetic process	0.0380696
SS heat v. Sed heat	BP	354	0.000315795	2	361	GO:1901566	organonitrogen compound biosynthetic process	0.0380696
SS heat v. Sed heat	BP	-811	0.000336619	5	65	GO:0051092	positive regulation of NF-kappaB transcription factor activity	0.0392274
SS heat v. Sed heat	BP	1610	0.000392139	2	16	GO:0006541	glutamine metabolic process	0.0430737
SS heat v. Sed heat	BP	-600	0.000394267	2	117	GO:0010038	response to metal ion	0.0430737
SS heat v. Sed heat	BP	-657	0.000455561	3	95	GO:0030705;GO:0010970;GO:0099111	microtubule-based transport	0.0482619
SS heat v. Sed heat	CC	557	1.48909e-09	2	322	GO:1990904	ribonucleoprotein complex	9.06857e-07
SS heat v. Sed heat	CC	-378	1.31774e-08	3	662	GO:0120025;GO:0042995	cell projection	4.01252e-06
SS heat v. Sed heat	CC	-730	1.23555e-05	2	94	GO:0005875	microtubule associated complex	0.00125408
SS heat v. Sed heat	CC	-734	1.23268e-05	4	93	GO:0034702;GO:1902495;GO:1990351	transporter complex	0.00125408
SS heat v. Sed heat	CC	-380	8.49828e-06	2	381	GO:0043005	neuron projection	0.00125408
SS heat v. Sed heat	CC	771	8.85178e-06	3	87	GO:0044391	ribosomal subunit	0.00125408
SS heat v. Sed heat	CC	-871	2.51302e-05	5	61	GO:0034703	cation channel complex	0.00218633
SS heat v. Sed heat	CC	942	4.35813e-05	2	49	GO:0015934	large ribosomal subunit	0.00301838
SS heat v. Sed heat	CC	600	4.46066e-05	2	122	GO:0098798	mitochondrial protein complex	0.00301838
SS heat v. Sed heat	CC	1474	0.000100763	3	18	GO:0005732	small nucleolar ribonucleoprotein complex	0.00613649
SS heat v. Sed heat	CC	1908	0.000174585	3	10	GO:0005753;GO:0045259	mitochondrial proton-transporting ATP synthase complex	0.00886018
SS heat v. Sed heat	CC	-464	0.00016942	2	175	GO:0005929	cilium	0.00886018
SS heat v. Sed heat	CC	1241	0.000217274	3	23	GO:0022625	cytosolic large ribosomal subunit	0.0101785
SS heat v. Sed heat	CC	303	0.000446014	2	371	GO:0005730	nucleolus	0.0167185
SS heat v. Sed heat	CC	-691	0.000466692	2	67	GO:0005930	axoneme	0.0167185
SS heat v. Sed heat	CC	-712	0.000425196	4	64	GO:0031514	motile cilium	0.0167185
SS heat v. Sed heat	CC	-415	0.000546306	5	185	GO:0030425	dendrite	0.0184834
SS heat v. Sed heat	CC	-888	0.000582286	2	39	GO:0030286	dynein complex	0.0186617
SS heat v. Sed heat	CC	-1103	0.000612864	2	25	GO:0031225	anchored component of membrane	0.0186617
SS heat v. Sed heat	CC	-274	0.000844555	2	412	GO:0005815	microtubule organizing center	0.0202315
SS heat v. Sed heat	CC	-1261	0.000884618	4	18	GO:0005858	axonemal dynein complex	0.0202315
SS heat v. Sed heat	CC	1313	0.000766732	3	17	GO:0016469	proton-transporting two-sector ATPase complex	0.0202315
SS heat v. Sed heat	CC	-436	0.000821623	3	156	GO:0030424	axon	0.0202315
SS heat v. Sed heat	CC	-838	0.000753788	2	42	GO:0042383	sarcolemma	0.0202315
SS heat v. Sed heat	CC	-530	0.000916231	2	103	GO:0062023	collagen-containing extracellular matrix	0.0202315
SS heat v. Sed heat	CC	-519	0.000930186	4	107	GO:0097060	synaptic membrane	0.0202315
SS heat v. Sed heat	CC	-530	0.000760188	4	106	GO:0098857;GO:0098589;GO:0045121	membrane region	0.0202315
SS heat v. Sed heat	CC	-1158	0.000971085	2	21	GO:0001917	photoreceptor inner segment	0.0203928
SS heat v. Sed heat	CC	693	0.00119735	3	57	GO:0005840	ribosome	0.0235221
SS heat v. Sed heat	CC	-228	0.00119515	2	580	GO:0030054	cell junction	0.0235221
SS heat v. Sed heat	CC	-855	0.00124274	3	37	GO:0005871	kinesin complex	0.0236509
SS heat v. Sed heat	CC	744	0.00139419	2	48	GO:0000777	condensed chromosome kinetochore	0.0245448
SS heat v. Sed heat	CC	396	0.00141062	5	173	GO:0005743;GO:0019866	organelle inner membrane	0.0245448
SS heat v. Sed heat	CC	-319	0.00136409	2	273	GO:0048471	perinuclear region of cytoplasm	0.0245448
SS heat v. Sed heat	CC	1804	0.00150157	3	8	GO:0005697	telomerase holoenzyme complex	0.024715
SS heat v. Sed heat	CC	-561	0.00148049	2	84	GO:0098793	presynapse	0.024715
SS heat v. Sed heat	CC	-969	0.00214645	3	26	GO:0008076;GO:0034705	potassium channel complex	0.0343997
SS heat v. Sed heat	CC	2183	0.00237875	2	5	GO:0042555	MCM complex	0.0371451
SS heat v. Sed heat	CC	661	0.00285416	2	53	GO:0098800	inner mitochondrial membrane protein complex	0.0434546
SS heat v. Sed heat	CC	-384	0.00303315	2	158	GO:0031012	extracellular matrix	0.0450534
SS heat v. Sed heat	CC	-991	0.00315415	2	23	GO:0043195	terminal bouton	0.0456427
SS heat v. Sed heat	CC	672	0.00322272	3	50	GO:1905368	peptidase complex	0.0456427
SS heat v. Sed heat	CC	-511	0.00343778	4	86	GO:0016323	basolateral plasma membrane	0.047582
SS heat v. Sed heat	MF	794	2.10479e-07	2	125	GO:0003735	structural constituent of ribosome	8.05571e-05
SS heat v. Sed heat	MF	-665	2.64467e-07	2	177	GO:0005216;GO:0015267;GO:0022803	passive transmembrane transporter activity	8.05571e-05
SS heat v. Sed heat	MF	-806	2.99098e-07	2	118	GO:0022836	gated channel activity	8.05571e-05
SS heat v. Sed heat	MF	-756	4.68881e-07	3	130	GO:0005261	cation channel activity	9.4714e-05
SS heat v. Sed heat	MF	-589	6.54556e-06	2	173	GO:0046873	metal ion transmembrane transporter activity	0.00105776
SS heat v. Sed heat	MF	1185	1.30589e-05	3	39	GO:0019843	rRNA binding	0.00175859
SS heat v. Sed heat	MF	-823	2.24447e-05	3	77	GO:0015085;GO:0005262	calcium ion transmembrane transporter activity	0.00259066
SS heat v. Sed heat	MF	-1906	2.56501e-05	2	14	GO:0043425	bHLH transcription factor binding	0.00259066
SS heat v. Sed heat	MF	-1037	6.20485e-05	4	43	GO:0099094;GO:0015276;GO:0022834	ligand-gated ion channel activity	0.00557058
SS heat v. Sed heat	MF	-676	0.000121658	2	94	GO:0003774	motor activity	0.00983001
SS heat v. Sed heat	MF	1233	0.0002767	2	25	GO:0003678	DNA helicase activity	0.0186311
SS heat v. Sed heat	MF	861	0.000390218	3	49	GO:0008094	DNA-dependent ATPase activity	0.0242535
SS heat v. Sed heat	MF	658	0.000475029	1	82	GO:0045182	translation regulator activity	0.027416
SS heat v. Sed heat	MF	-369	0.000735988	3	250	GO:0022890;GO:0008324	cation transmembrane transporter activity	0.0396452
SS heat v. Sed heat	MF	-712	0.000976495	2	62	GO:0001664	G protein-coupled receptor binding	0.049313
heat v. ambient	BP	625	1.79476e-10	2	364	GO:0006886	intracellular protein transport	6.27448e-07
heat v. ambient	BP	-955	1.67103e-09	3	134	GO:0007186	G protein-coupled receptor signaling pathway	1.9473e-06
heat v. ambient	BP	460	1.41008e-09	3	634	GO:0015031	protein transport	1.9473e-06
heat v. ambient	BP	-598	2.67221e-09	2	345	GO:0003008	system process	2.33551e-06
heat v. ambient	BP	433	1.3582e-08	2	628	GO:0046907	intracellular transport	9.49656e-06
heat v. ambient	BP	-675	2.4638e-08	2	233	GO:0050877	nervous system process	1.43557e-05
heat v. ambient	BP	838	3.83794e-08	2	145	GO:0055114	oxidation-reduction process	1.91678e-05
heat v. ambient	BP	546	1.01775e-07	2	330	GO:1901565	organonitrogen compound catabolic process	4.44755e-05
heat v. ambient	BP	1663	1.48539e-07	2	33	GO:0009142;GO:0009206;GO:0009145;GO:0009201	nucleoside triphosphate biosynthetic process	5.76993e-05
heat v. ambient	BP	991	1.7216e-07	3	93	GO:0006091	generation of precursor metabolites and energy	6.0187e-05
heat v. ambient	BP	1012	2.38852e-07	2	87	GO:0006457	protein folding	7.59116e-05
heat v. ambient	BP	1385	3.32677e-07	2	45	GO:0009141;GO:0009205;GO:0009144;GO:0009199	nucleoside triphosphate metabolic process	9.08811e-05
heat v. ambient	BP	-1722	3.37944e-07	5	29	GO:0032661;GO:0032731;GO:0032732;GO:0050718;GO:0050706;GO:0050716;GO:0050704	regulation of interleukin-1 secretion	9.08811e-05
heat v. ambient	BP	2063	3.83027e-07	3	20	GO:0015986;GO:0006754;GO:0015985;GO:1902600	ATP biosynthetic process	9.56473e-05
heat v. ambient	BP	1676	1.0655e-06	3	28	GO:0022904;GO:0022900	electron transport chain	0.000248334
heat v. ambient	BP	-1175	1.73083e-06	5	55	GO:0035023	regulation of Rho protein signal transduction	0.000372346
heat v. ambient	BP	679	1.84278e-06	3	167	GO:0044282	small molecule catabolic process	0.000372346
heat v. ambient	BP	-420	1.91711e-06	2	455	GO:0051726	regulation of cell cycle	0.000372346
heat v. ambient	BP	1380	2.94986e-06	2	38	GO:0046034	ATP metabolic process	0.000542775
heat v. ambient	BP	-1229	4.65677e-06	3	46	GO:0050707	regulation of cytokine secretion	0.000814003
heat v. ambient	BP	617	6.16628e-06	3	182	GO:0030163	protein catabolic process	0.00100464
heat v. ambient	BP	1832	6.46837e-06	3	20	GO:0045454	cell redox homeostasis	0.00100464
heat v. ambient	BP	-407	6.6095e-06	3	432	GO:0048513	animal organ development	0.00100464
heat v. ambient	BP	-1378	7.42461e-06	3	35	GO:0022405;GO:0022404	molting cycle process	0.00107985
heat v. ambient	BP	-604	7.72205e-06	2	186	GO:0048598	embryonic morphogenesis	0.00107985
heat v. ambient	BP	-678	9.37368e-06	2	144	GO:0007600	sensory perception	0.0012604
heat v. ambient	BP	-481	1.10562e-05	5	288	GO:0007346	regulation of mitotic cell cycle	0.00143157
heat v. ambient	BP	-494	1.51407e-05	4	263	GO:0006325	chromatin organization	0.00182523
heat v. ambient	BP	-1345	1.61971e-05	3	34	GO:0050715	positive regulation of cytokine secretion	0.00188751
heat v. ambient	BP	-425	1.74919e-05	4	357	GO:0006811	ion transport	0.00197264
heat v. ambient	BP	371	1.96737e-05	3	470	GO:0006508	proteolysis	0.00208978
heat v. ambient	BP	831	1.97262e-05	2	88	GO:0034976	response to endoplasmic reticulum stress	0.00208978
heat v. ambient	BP	-461	2.05814e-05	2	294	GO:0007155;GO:0022610	biological adhesion	0.00211625
heat v. ambient	BP	-791	2.48743e-05	2	95	GO:0019932	second-messenger-mediated signaling	0.00248459
heat v. ambient	BP	-1292	2.64119e-05	6	35	GO:0032651;GO:0032652	regulation of interleukin-1 production	0.00256489
heat v. ambient	BP	-894	2.83562e-05	2	73	GO:0006338	chromatin remodeling	0.002629
heat v. ambient	BP	1552	2.85761e-05	3	24	GO:0061077	chaperone-mediated protein folding	0.002629
heat v. ambient	BP	719	2.95211e-05	3	113	GO:0046395;GO:0016054	organic acid catabolic process	0.0026463
heat v. ambient	BP	683	3.57689e-05	3	123	GO:0006979	response to oxidative stress	0.00309097
heat v. ambient	BP	455	3.62499e-05	2	284	GO:0051603;GO:0006511;GO:0019941;GO:0043632	proteolysis involved in cellular protein catabolic process	0.00309097
heat v. ambient	BP	1920	4.24563e-05	3	15	GO:0045333	cellular respiration	0.00353398
heat v. ambient	BP	-311	4.92514e-05	3	623	GO:0010629	negative regulation of gene expression	0.00391325
heat v. ambient	BP	1971	4.8789e-05	2	14	GO:0032981;GO:0010257	mitochondrial respiratory chain complex I assembly	0.00391325
heat v. ambient	BP	-2204	5.67207e-05	3	11	GO:0045345;GO:0045343	positive regulation of MHC class I biosynthetic process	0.00434597
heat v. ambient	BP	-2761	5.71838e-05	4	7	GO:0071873	response to norepinephrine	0.00434597
heat v. ambient	BP	-936	6.04178e-05	6	61	GO:0007605;GO:0050954	sensory perception of mechanical stimulus	0.00448196
heat v. ambient	BP	-599	6.15372e-05	2	151	GO:0015711;GO:0006820	anion transport	0.00448196
heat v. ambient	BP	-1272	7.56615e-05	2	32	GO:0006813	potassium ion transport	0.00529025
heat v. ambient	BP	327	7.51553e-05	3	527	GO:0016192	vesicle-mediated transport	0.00529025
heat v. ambient	BP	-451	8.78059e-05	2	259	GO:0010564	regulation of cell cycle process	0.00601901
heat v. ambient	BP	785	8.99125e-05	3	83	GO:0006888	endoplasmic reticulum to Golgi vesicle-mediated transport	0.00604489
heat v. ambient	BP	-327	9.91604e-05	2	507	GO:0006928	movement of cell or subcellular component	0.00654084
heat v. ambient	BP	-714	0.000101074	2	99	GO:0035295	tube development	0.00654361
heat v. ambient	BP	1463	0.000112883	7	23	GO:0033108	mitochondrial respiratory chain complex assembly	0.00717528
heat v. ambient	BP	-669	0.000117462	2	111	GO:0030182	neuron differentiation	0.007333
heat v. ambient	BP	-747	0.000135706	5	87	GO:0023061	signal release	0.0083233
heat v. ambient	BP	-553	0.000154878	2	158	GO:0043269	regulation of ion transport	0.00933539
heat v. ambient	BP	1493	0.000165902	2	21	GO:0042744;GO:0042743	hydrogen peroxide metabolic process	0.00983037
heat v. ambient	BP	-812	0.000175133	2	71	GO:0032675	regulation of interleukin-6 production	0.0102044
heat v. ambient	BP	-1050	0.000184541	2	42	GO:0050663;GO:0098581;GO:0009595	cytokine secretion	0.0105763
heat v. ambient	BP	2259	0.000188344	2	9	GO:0006119	oxidative phosphorylation	0.0106202
heat v. ambient	BP	-691	0.000198307	2	97	GO:0043414;GO:0032259	methylation	0.0110044
heat v. ambient	BP	-1591	0.000201743	4	18	GO:0045408	regulation of interleukin-6 biosynthetic process	0.0110202
heat v. ambient	BP	-678	0.000225527	2	99	GO:0051606	detection of stimulus	0.0121299
heat v. ambient	BP	-2351	0.000248784	2	8	GO:0031048	heterochromatin assembly by small RNA	0.013178
heat v. ambient	BP	-301	0.000297715	2	518	GO:0009653	anatomical structure morphogenesis	0.0155345
heat v. ambient	BP	-734	0.000325321	2	80	GO:0007268;GO:0098916;GO:0099537;GO:0099536	trans-synaptic signaling	0.0167253
heat v. ambient	BP	447	0.000333474	4	220	GO:0006753;GO:0055086;GO:0009117	nucleobase-containing small molecule metabolic process	0.016896
heat v. ambient	BP	-2456	0.000342421	4	7	GO:0045381	regulation of interleukin-18 biosynthetic process	0.0171015
heat v. ambient	BP	-498	0.000352861	2	174	GO:0031346;GO:0010976;GO:0045666	positive regulation of cell projection organization	0.0173747
heat v. ambient	BP	-1619	0.000364358	5	16	GO:0050710	negative regulation of cytokine secretion	0.0176916
heat v. ambient	BP	1944	0.000381975	4	11	GO:0009060	aerobic respiration	0.0178132
heat v. ambient	BP	-271	0.000382149	3	627	GO:0010628	positive regulation of gene expression	0.0178132
heat v. ambient	BP	1481	0.000378855	3	19	GO:0045600	positive regulation of fat cell differentiation	0.0178132
heat v. ambient	BP	-551	0.000414403	2	138	GO:0090068;GO:0045787	positive regulation of cell cycle	0.0189954
heat v. ambient	BP	1309	0.000418377	4	24	GO:1990542	mitochondrial transmembrane transport	0.0189954
heat v. ambient	BP	364	0.000447051	3	323	GO:0019637	organophosphate metabolic process	0.020037
heat v. ambient	BP	-606	0.000455035	3	112	GO:0042391	regulation of membrane potential	0.0201367
heat v. ambient	BP	-1322	0.000486106	3	23	GO:0009187	cyclic nucleotide metabolic process	0.0209806
heat v. ambient	BP	-1830	0.000481285	4	12	GO:2000243	positive regulation of reproductive process	0.0209806
heat v. ambient	BP	2382	0.000516476	2	7	GO:0006465	signal peptide processing	0.0220195
heat v. ambient	BP	-821	0.000540024	4	59	GO:1901224;GO:1901222	regulation of NIK/NF-kappaB signaling	0.0227461
heat v. ambient	BP	-1808	0.000560872	4	12	GO:0007214	gamma-aminobutyric acid signaling pathway	0.023343
heat v. ambient	BP	-517	0.00058845	2	149	GO:0030001	metal ion transport	0.0242026
heat v. ambient	BP	511	0.000597722	4	152	GO:0010498;GO:0043161	proteasomal protein catabolic process	0.0242981
heat v. ambient	BP	1874	0.000618663	2	11	GO:0033238	regulation of cellular amine metabolic process	0.0248603
heat v. ambient	BP	-353	0.000644732	2	324	GO:0007017	microtubule-based process	0.0256134
heat v. ambient	BP	-1598	0.000655323	3	15	GO:0071869;GO:0071867	response to catecholamine	0.0257417
heat v. ambient	BP	-814	0.000673573	3	58	GO:0019935	cyclic-nucleotide-mediated signaling	0.0261646
heat v. ambient	BP	961	0.000722227	2	41	GO:0030433;GO:0036503	ERAD pathway	0.0277462
heat v. ambient	BP	-904	0.000870106	5	45	GO:0030326;GO:0035108;GO:0035113	limb morphogenesis	0.033064
heat v. ambient	BP	-1344	0.000936394	2	20	GO:0021675	nerve development	0.0352004
heat v. ambient	BP	-533	0.000961287	2	129	GO:0007267;GO:0023052	signaling	0.0353445
heat v. ambient	BP	-456	0.000981599	1	177	GO:0007610	behavior	0.0353445
heat v. ambient	BP	2447	0.000959694	6	6	GO:0042776	mitochondrial ATP synthesis coupled proton transport	0.0353445
heat v. ambient	BP	-591	0.000990778	2	104	GO:0050727	regulation of inflammatory response	0.0353445
heat v. ambient	BP	-608	0.00098702	4	98	GO:0071396	cellular response to lipid	0.0353445
heat v. ambient	BP	-1591	0.00104346	2	14	GO:0009583	detection of light stimulus	0.0368477
heat v. ambient	BP	302	0.00106822	2	412	GO:0009057;GO:0044265	macromolecule catabolic process	0.0369753
heat v. ambient	BP	-1167	0.00105964	2	26	GO:0009593	detection of chemical stimulus	0.0369753
heat v. ambient	BP	-409	0.00109691	3	217	GO:0048731	system development	0.037596
heat v. ambient	BP	1321	0.00114974	3	20	GO:0006622;GO:0061462	protein localization to lysosome	0.038649
heat v. ambient	BP	-262	0.00114521	3	557	GO:0035556	intracellular signal transduction	0.038649
heat v. ambient	BP	-335	0.00117961	2	325	GO:0007010	cytoskeleton organization	0.0389049
heat v. ambient	BP	-1518	0.001203	4	15	GO:0007215	glutamate receptor signaling pathway	0.0393054
heat v. ambient	BP	-1855	0.00123346	8	10	GO:0009048;GO:0007549	dosage compensation	0.0394429
heat v. ambient	BP	-1691	0.00125234	3	12	GO:0033623	regulation of integrin activation	0.0394429
heat v. ambient	BP	-506	0.00124244	2	137	GO:0048589;GO:0040007	growth	0.0394429
heat v. ambient	BP	-929	0.00124896	6	40	GO:0050729	positive regulation of inflammatory response	0.0394429
heat v. ambient	BP	1949	0.00127872	2	9	GO:1990748;GO:0098754	detoxification	0.0399144
heat v. ambient	BP	561	0.00130968	2	110	GO:0007005	mitochondrion organization	0.0405188
heat v. ambient	BP	1551	0.00139378	2	14	GO:0010499	proteasomal ubiquitin-independent protein catabolic process	0.0427425
heat v. ambient	BP	854	0.00145858	6	46	GO:0032869;GO:0032868	response to insulin	0.0436194
heat v. ambient	BP	-502	0.0014598	2	135	GO:0034765;GO:0034762	regulation of transmembrane transport	0.0436194
heat v. ambient	BP	319	0.00145266	3	346	GO:1901135	carbohydrate derivative metabolic process	0.0436194
heat v. ambient	BP	-1661	0.0015262	2	12	GO:0021604;GO:0048532	anatomical structure arrangement	0.0449373
heat v. ambient	BP	-2348	0.00152962	2	6	GO:0046006	regulation of activated T cell proliferation	0.0449373
heat v. ambient	BP	2334	0.00163094	2	6	GO:0070227;GO:0071887;GO:0070231	lymphocyte apoptotic process	0.0475147
heat v. ambient	BP	1650	0.00164576	4	12	GO:0002474	antigen processing and presentation of peptide antigen via MHC class I	0.0475503
heat v. ambient	BP	-1058	0.00171898	3	29	GO:0010669	epithelial structure maintenance	0.0488582
heat v. ambient	BP	-441	0.00171425	4	171	GO:0051090	regulation of DNA-binding transcription factor activity	0.0488582
heat v. ambient	BP	-1242	0.0017398	2	21	GO:0032735	positive regulation of interleukin-12 production	0.0490511
heat v. ambient	CC	-726	2.82784e-17	2	375	GO:0005887;GO:0031226	intrinsic component of plasma membrane	1.72215e-14
heat v. ambient	CC	1211	1.78723e-16	2	122	GO:0098798	mitochondrial protein complex	3.62807e-14
heat v. ambient	CC	1833	1.34645e-16	3	53	GO:0098800	inner mitochondrial membrane protein complex	3.62807e-14
heat v. ambient	CC	528	5.31111e-13	3	532	GO:0005739	mitochondrion	8.08616e-11
heat v. ambient	CC	670	2.24713e-12	2	299	GO:0070013;GO:0043233;GO:0031974	intracellular organelle lumen	2.737e-10
heat v. ambient	CC	1958	6.11342e-12	2	32	GO:0098803	respiratory chain complex	6.20512e-10
heat v. ambient	CC	1556	9.15812e-12	2	50	GO:1990204	oxidoreductase complex	7.96757e-10
heat v. ambient	CC	-1101	5.56414e-11	3	93	GO:0034702;GO:1902495;GO:1990351	transporter complex	4.2357e-09
heat v. ambient	CC	-453	1.32666e-10	2	580	GO:0030054	cell junction	8.97704e-09
heat v. ambient	CC	-426	1.54997e-10	2	662	GO:0120025;GO:0042995	cell projection	9.43931e-09
heat v. ambient	CC	-527	6.45015e-10	4	381	GO:0043005	neuron projection	3.57104e-08
heat v. ambient	CC	2300	3.75316e-09	2	17	GO:0016469	proton-transporting two-sector ATPase complex	1.90473e-07
heat v. ambient	CC	-1196	7.2316e-09	2	61	GO:0034703	cation channel complex	3.38772e-07
heat v. ambient	CC	655	1.34269e-08	5	201	GO:0005764;GO:0000323;GO:0005773	vacuole	5.84069e-07
heat v. ambient	CC	1925	2.00325e-08	2	22	GO:0005747;GO:0045271;GO:0030964	mitochondrial respiratory chain complex I	8.13319e-07
heat v. ambient	CC	-666	2.96505e-08	2	185	GO:0030425	dendrite	1.12857e-06
heat v. ambient	CC	-965	3.20023e-08	2	86	GO:0016323	basolateral plasma membrane	1.14644e-06
heat v. ambient	CC	1320	7.86888e-08	5	43	GO:0042470;GO:0048770	pigment granule	2.6623e-06
heat v. ambient	CC	-828	1.28958e-07	2	107	GO:0097060	synaptic membrane	4.13344e-06
heat v. ambient	CC	749	2.79722e-07	4	124	GO:0005759	mitochondrial matrix	8.51754e-06
heat v. ambient	CC	621	5.57678e-07	2	173	GO:0005743;GO:0019866	organelle inner membrane	1.61727e-05
heat v. ambient	CC	-408	6.87957e-07	2	412	GO:0005815	microtubule organizing center	1.90439e-05
heat v. ambient	CC	-390	7.59358e-07	3	452	GO:0098590	plasma membrane region	2.01065e-05
heat v. ambient	CC	-609	3.0459e-06	2	156	GO:0030424	axon	7.72896e-05
heat v. ambient	CC	2295	6.3168e-06	2	10	GO:0005753;GO:0045259	mitochondrial proton-transporting ATP synthase complex	0.000153877
heat v. ambient	CC	-599	7.17932e-06	2	149	GO:0098797	plasma membrane protein complex	0.000168162
heat v. ambient	CC	-843	9.56117e-06	2	72	GO:0045211	postsynaptic membrane	0.000207955
heat v. ambient	CC	-406	1.01726e-05	3	323	GO:0005856	cytoskeleton	0.000213624
heat v. ambient	CC	2465	1.43934e-05	2	8	GO:0034663	endoplasmic reticulum chaperone complex	0.000292186
heat v. ambient	CC	-2185	1.71944e-05	4	10	GO:0005584;GO:0005583	fibrillar collagen trimer	0.000337786
heat v. ambient	CC	-630	1.96201e-05	2	121	GO:0043235	receptor complex	0.000373395
heat v. ambient	CC	-588	3.21152e-05	2	132	GO:0000922	spindle pole	0.000575239
heat v. ambient	CC	439	3.1334e-05	2	243	GO:0031966	mitochondrial membrane	0.000575239
heat v. ambient	CC	2510	3.58192e-05	2	7	GO:0005885	Arp2/3 protein complex	0.000594487
heat v. ambient	CC	345	3.94123e-05	2	394	GO:0098796	membrane protein complex	0.000631634
heat v. ambient	CC	-411	4.88196e-05	3	264	GO:0045202	synapse	0.000762337
heat v. ambient	CC	752	5.0647e-05	2	76	GO:0005788	endoplasmic reticulum lumen	0.000771101
heat v. ambient	CC	-1150	7.00508e-05	2	31	GO:0044306;GO:0043679	neuron projection terminus	0.00104051
heat v. ambient	CC	-1249	7.58794e-05	3	26	GO:0008076;GO:0034705	potassium channel complex	0.00110025
heat v. ambient	CC	-318	9.13278e-05	2	423	GO:0099080	supramolecular complex	0.00129346
heat v. ambient	CC	-386	0.000132095	3	265	GO:0005874;GO:0099513;GO:0099512;GO:0099081	supramolecular fiber	0.00174882
heat v. ambient	CC	2513	0.000127555	4	6	GO:0033018	sarcoplasmic reticulum lumen	0.00174882
heat v. ambient	CC	2510	0.000130218	2	6	GO:0070069	cytochrome complex	0.00174882
heat v. ambient	CC	-528	0.00015102	2	136	GO:0030496	midbody	0.00195684
heat v. ambient	CC	2297	0.000155402	2	7	GO:0033176	proton-transporting V-type ATPase complex	0.00197166
heat v. ambient	CC	-996	0.000170422	3	37	GO:0005871	kinesin complex	0.0021181
heat v. ambient	CC	2116	0.000195902	4	8	GO:0005790	smooth endoplasmic reticulum	0.00234209
heat v. ambient	CC	-1805	0.000196136	2	11	GO:0070852	cell body fiber	0.00234209
heat v. ambient	CC	-653	0.0002151	2	84	GO:0098793	presynapse	0.00251916
heat v. ambient	CC	-613	0.000242972	2	94	GO:0005875	microtubule associated complex	0.00279188
heat v. ambient	CC	-793	0.000266516	2	55	GO:0098802	plasma membrane signaling receptor complex	0.00300571
heat v. ambient	CC	318	0.000337611	2	349	GO:0005789	endoplasmic reticulum membrane	0.00368439
heat v. ambient	CC	818	0.000338794	2	50	GO:1905368	peptidase complex	0.00368439
heat v. ambient	CC	345	0.000352766	3	292	GO:0000139	Golgi membrane	0.00376169
heat v. ambient	CC	-542	0.000358256	2	114	GO:0031965	nuclear membrane	0.00376169
heat v. ambient	CC	1382	0.000397873	3	17	GO:0030134	COPII-coated ER to Golgi transport vesicle	0.00410686
heat v. ambient	CC	996	0.000471065	5	32	GO:0000502;GO:1905369	endopeptidase complex	0.00470292
heat v. ambient	CC	-440	0.000512044	3	166	GO:0043025;GO:0044297	cell body	0.0050296
heat v. ambient	CC	-378	0.000540782	2	225	GO:0070161	anchoring junction	0.00522756
heat v. ambient	CC	-555	0.000618774	2	100	GO:0098687	chromosomal region	0.00588802
heat v. ambient	CC	-1734	0.000647515	2	10	GO:0031672	A band	0.00606672
heat v. ambient	CC	-368	0.000717986	3	227	GO:0005813	centrosome	0.00662505
heat v. ambient	CC	279	0.000763647	3	405	GO:0005783	endoplasmic reticulum	0.00674002
heat v. ambient	CC	-1680	0.000952238	4	10	GO:0005891	voltage-gated calcium channel complex	0.00828447
heat v. ambient	CC	-592	0.000999887	3	81	GO:0005814	centriole	0.00857649
heat v. ambient	CC	-1592	0.0010193	2	11	GO:0032426	stereocilium tip	0.00862154
heat v. ambient	CC	1353	0.00111915	2	15	GO:0031201	SNARE complex	0.00921031
heat v. ambient	CC	-1173	0.00111695	4	20	GO:0098982	GABA-ergic synapse	0.00921031
heat v. ambient	CC	1350	0.00115459	2	15	GO:0005839	proteasome core complex	0.00937523
heat v. ambient	CC	2116	0.00125723	2	6	GO:0036513	Derlin-1 retrotranslocation complex	0.0100744
heat v. ambient	CC	1432	0.00132005	2	13	GO:0022624	proteasome accessory complex	0.0104404
heat v. ambient	CC	-1600	0.00164287	3	10	GO:0032809;GO:0044298	neuronal cell body membrane	0.0126646
heat v. ambient	CC	-1229	0.00162727	2	17	GO:0034451	centriolar satellite	0.0126646
heat v. ambient	CC	-1767	0.00187752	2	8	GO:0036396;GO:0045293	RNA N6-methyladenosine methyltransferase complex	0.0142926
heat v. ambient	CC	1143	0.00195608	2	19	GO:0036452	ESCRT complex	0.0147068
heat v. ambient	CC	-396	0.00238181	4	156	GO:0005911	cell-cell junction	0.0176893
heat v. ambient	CC	-801	0.00250654	3	37	GO:0099699;GO:0099240	intrinsic component of synaptic membrane	0.0183913
heat v. ambient	CC	1711	0.00260836	2	8	GO:0005838	proteasome regulatory particle	0.0186881
heat v. ambient	CC	1976	0.00259811	2	6	GO:0035579	specific granule membrane	0.0186881
heat v. ambient	CC	1448	0.00281635	2	11	GO:0035578	azurophil granule lumen	0.0199437
heat v. ambient	CC	-1225	0.00317986	3	15	GO:0042151	nematocyst	0.022259
heat v. ambient	CC	741	0.0032379	2	41	GO:0005798	Golgi-associated vesicle	0.0224077
heat v. ambient	CC	691	0.004453	5	44	GO:0005758;GO:0031970	organelle envelope lumen	0.030132
heat v. ambient	CC	1862	0.00454383	3	6	GO:0030904	retromer complex	0.0304087
heat v. ambient	CC	-1124	0.00519306	2	16	GO:0034707	chloride channel complex	0.0340062
heat v. ambient	CC	-612	0.00531223	2	54	GO:0034708	methyltransferase complex	0.0344165
heat v. ambient	CC	-1997	0.00544809	2	5	GO:0036156	inner dynein arm	0.0349252
heat v. ambient	CC	-345	0.00595486	2	169	GO:0016607	nuclear speck	0.0377761
heat v. ambient	CC	-269	0.00602883	2	284	GO:0016604	nuclear body	0.0378511
heat v. ambient	CC	1097	0.00634621	2	16	GO:0005852;GO:0016282;GO:0070993	translation preinitiation complex	0.0394372
heat v. ambient	CC	-621	0.00701397	2	49	GO:0005581	collagen trimer	0.0428964
heat v. ambient	CC	-1021	0.00711419	4	18	GO:0005858	axonemal dynein complex	0.0428964
heat v. ambient	CC	-969	0.00708428	3	20	GO:0034704	calcium channel complex	0.0428964
heat v. ambient	CC	182	0.00726054	2	631	GO:1902494	catalytic complex	0.0433497
heat v. ambient	CC	776	0.00831013	3	30	GO:0005793	endoplasmic reticulum-Golgi intermediate compartment	0.0491346
heat v. ambient	MF	664	1.24473e-14	2	416	GO:0016491	oxidoreductase activity	1.00574e-11
heat v. ambient	MF	-894	4.57578e-12	2	177	GO:0005216;GO:0015267;GO:0022803	passive transmembrane transporter activity	1.84861e-09
heat v. ambient	MF	-881	1.50321e-11	5	173	GO:0046873	metal ion transmembrane transporter activity	4.04866e-09
heat v. ambient	MF	-1049	2.59512e-11	2	118	GO:0022836	gated channel activity	5.24215e-09
heat v. ambient	MF	-578	5.0579e-10	2	352	GO:0015075;GO:0015318	ion transmembrane transporter activity	8.17357e-08
heat v. ambient	MF	-864	2.41563e-09	3	140	GO:0008509	anion transmembrane transporter activity	3.25305e-07
heat v. ambient	MF	1616	4.41097e-09	3	38	GO:0009055	electron transfer activity	5.09152e-07
heat v. ambient	MF	-869	7.06879e-09	3	130	GO:0005261	cation channel activity	7.13948e-07
heat v. ambient	MF	-1185	2.56174e-08	8	64	GO:0003777	microtubule motor activity	2.06989e-06
heat v. ambient	MF	-925	2.47072e-08	4	106	GO:0015291	secondary active transmembrane transporter activity	2.06989e-06
heat v. ambient	MF	-1464	3.36021e-08	2	41	GO:0015079	potassium ion transmembrane transporter activity	2.46823e-06
heat v. ambient	MF	-1145	4.63749e-08	3	66	GO:0022843;GO:0005244;GO:0022832	voltage-gated channel activity	3.12258e-06
heat v. ambient	MF	-1226	1.99818e-07	2	52	GO:0015103	inorganic anion transmembrane transporter activity	1.24195e-05
heat v. ambient	MF	1342	2.21348e-07	2	43	GO:0051082	unfolded protein binding	1.2775e-05
heat v. ambient	MF	-1196	6.53545e-07	2	50	GO:0015081	sodium ion transmembrane transporter activity	3.52043e-05
heat v. ambient	MF	-1451	9.02543e-07	3	33	GO:0005249;GO:0005267	potassium channel activity	4.55784e-05
heat v. ambient	MF	-527	1.45338e-06	2	250	GO:0022890;GO:0008324	cation transmembrane transporter activity	6.90785e-05
heat v. ambient	MF	-1192	2.50472e-06	2	45	GO:0005089	Rho guanyl-nucleotide exchange factor activity	0.000112434
heat v. ambient	MF	-816	3.52663e-06	7	94	GO:0003774	motor activity	0.000142476
heat v. ambient	MF	-530	3.37777e-06	3	229	GO:0016887	ATPase activity	0.000142476
heat v. ambient	MF	-923	5.80766e-06	2	70	GO:0015293	symporter activity	0.000223457
heat v. ambient	MF	-384	7.74102e-06	2	419	GO:0008092	cytoskeletal protein binding	0.000284306
heat v. ambient	MF	-845	1.19754e-05	2	78	GO:0005088	Ras guanyl-nucleotide exchange factor activity	0.000411943
heat v. ambient	MF	-1146	1.22359e-05	3	42	GO:0015108;GO:0005254;GO:0005253	chloride transmembrane transporter activity	0.000411943
heat v. ambient	MF	802	1.44094e-05	2	85	GO:0016853	isomerase activity	0.000465711
heat v. ambient	MF	2428	1.69988e-05	4	9	GO:0004129;GO:0015002;GO:0016676;GO:0016675	cytochrome-c oxidase activity	0.000527553
heat v. ambient	MF	1428	1.76286e-05	2	26	GO:0016860	intramolecular oxidoreductase activity	0.000527553
heat v. ambient	MF	-812	2.01659e-05	2	80	GO:0017048	Rho GTPase binding	0.000581931
heat v. ambient	MF	-826	2.11469e-05	2	77	GO:0015085;GO:0005262	calcium ion transmembrane transporter activity	0.000589195
heat v. ambient	MF	-781	2.37712e-05	3	85	GO:0022853	active ion transmembrane transporter activity	0.00061974
heat v. ambient	MF	-344	2.37772e-05	2	471	GO:0022857;GO:0005215	transporter activity	0.00061974
heat v. ambient	MF	1644	3.87666e-05	2	18	GO:0005484	SNAP receptor activity	0.000978857
heat v. ambient	MF	1104	4.86997e-05	2	39	GO:0003743	translation initiation factor activity	0.00119241
heat v. ambient	MF	1102	5.02887e-05	3	39	GO:0015078	proton transmembrane transporter activity	0.0011951
heat v. ambient	MF	-1178	6.70825e-05	2	33	GO:0015297	antiporter activity	0.00150563
heat v. ambient	MF	-562	6.65639e-05	2	148	GO:0022804	active transmembrane transporter activity	0.00150563
heat v. ambient	MF	-1536	7.83806e-05	2	19	GO:0045505	dynein intermediate chain binding	0.00171166
heat v. ambient	MF	-1009	0.000143296	2	41	GO:0015294	solute:cation symporter activity	0.00289457
heat v. ambient	MF	-642	0.000181401	2	99	GO:0004930	G protein-coupled receptor activity	0.00357493
heat v. ambient	MF	-1238	0.000198534	2	26	GO:1990939	ATP-dependent microtubule motor activity	0.00381942
heat v. ambient	MF	-690	0.000246592	3	82	GO:0005539	glycosaminoglycan binding	0.00463364
heat v. ambient	MF	-1124	0.000286922	3	30	GO:0015370	solute:sodium symporter activity	0.00526893
heat v. ambient	MF	-658	0.000294648	3	88	GO:0046943;GO:0005342;GO:0008514	organic anion transmembrane transporter activity	0.00529057
heat v. ambient	MF	-557	0.000497942	3	114	GO:0005085	guanyl-nucleotide exchange factor activity	0.00856931
heat v. ambient	MF	-1865	0.000498462	4	10	GO:0005251	delayed rectifier potassium channel activity	0.00856931
heat v. ambient	MF	-602	0.000921022	8	88	GO:0004386	helicase activity	0.0155039
heat v. ambient	MF	1617	0.000946425	2	12	GO:0003954	NADH dehydrogenase activity	0.0156064
heat v. ambient	MF	1964	0.00103515	6	8	GO:0008137;GO:0050136	NADH dehydrogenase (ubiquinone) activity	0.016728
heat v. ambient	MF	1351	0.00142601	2	16	GO:0015035	protein disulfide oxidoreductase activity	0.0221579
heat v. ambient	MF	-1182	0.00139953	2	21	GO:0045503;GO:0008569	dynein light chain binding	0.0221579
heat v. ambient	MF	1703	0.00147313	4	10	GO:0004364	glutathione transferase activity	0.0222569
heat v. ambient	MF	1236	0.00148747	2	19	GO:0070003;GO:0004298	threonine-type peptidase activity	0.0222569
heat v. ambient	MF	-485	0.00158422	2	124	GO:0015077	monovalent inorganic cation transmembrane transporter activity	0.0232736
heat v. ambient	MF	2373	0.00172862	2	5	GO:0051920	peroxiredoxin activity	0.0249416
heat v. ambient	MF	742	0.00183754	1	51	GO:0016209	antioxidant activity	0.0260479
heat v. ambient	MF	-764	0.00206418	2	47	GO:0015171	amino acid transmembrane transporter activity	0.0277976
heat v. ambient	MF	-1267	0.00205148	2	17	GO:0030676	Rac guanyl-nucleotide exchange factor activity	0.0277976
heat v. ambient	MF	820	0.00226307	2	40	GO:0004866;GO:0030414;GO:0061135	endopeptidase regulator activity	0.0299764
heat v. ambient	MF	-974	0.00237897	2	28	GO:0005544	calcium-dependent phospholipid binding	0.0310033
heat v. ambient	MF	-402	0.00262459	3	165	GO:0008017;GO:0015631	tubulin binding	0.0336614
heat v. ambient	MF	-1164	0.00275391	3	19	GO:0009975;GO:0016849	phosphorus-oxygen lyase activity	0.0340017
heat v. ambient	MF	-1358	0.00271029	3	14	GO:0015491;GO:0015298	solute:cation antiporter activity	0.0340017
heat v. ambient	MF	-385	0.00295498	2	176	GO:0003779	actin binding	0.0351121
heat v. ambient	MF	2057	0.0029225	2	6	GO:0008320;GO:0022884;GO:0140318	macromolecule transmembrane transporter activity	0.0351121
heat v. ambient	MF	871	0.00318054	2	33	GO:0016706	2-oxoglutarate-dependent dioxygenase activity	0.0367724
heat v. ambient	MF	-555	0.00318572	2	82	GO:0140030	modification-dependent protein binding	0.0367724
heat v. ambient	MF	-2032	0.00328155	2	6	GO:0005237;GO:0099095	ligand-gated anion channel activity	0.037345
heat v. ambient	MF	1112	0.00333973	5	20	GO:0019003	GDP binding	0.0374792
heat v. ambient	MF	-300	0.0036814	2	282	GO:0003700	DNA-binding transcription factor activity	0.0393181
heat v. ambient	MF	-1481	0.00374689	2	11	GO:0004383	guanylate cyclase activity	0.0393181
heat v. ambient	MF	-968	0.00361591	2	26	GO:0004520	endodeoxyribonuclease activity	0.0393181
heat v. ambient	MF	-1270	0.00370921	2	15	GO:0005283;GO:0005416	amino acid:cation symporter activity	0.0393181
heat v. ambient	MF	1274	0.00358104	4	15	GO:0061631;GO:0061650	ubiquitin conjugating enzyme activity	0.0393181
heat v. ambient	MF	1848	0.00389208	2	7	GO:0015037	peptide disulfide oxidoreductase activity	0.0403179
heat v. ambient	MF	-743	0.00412931	6	43	GO:0099094;GO:0015276;GO:0022834	ligand-gated channel activity	0.042234
heat v. ambient	MF	-504	0.00436345	2	93	GO:0005516	calmodulin binding	0.0440708
