# Supplementary material for: The role of gene expression and symbiosis in reef-building coral acquired heat tolerance
Source: Nat Commun. 2022 Aug 3;13:4513. doi: 10.1038/s41467-022-32217-z (PMC9349291; doi:10.1038/s41467-022-32217-z)
Supplement: Supplementary file 9 — Supplementary Data 8 [file 41467_2022_32217_MOESM9_ESM.xlsx]

## Sheet: Sheet1
#genes predictive of larval heat responses. Larval "Pre" heat samples ~survival under heat				R version 4.0.4 (2021-02-15) -- "Lost Library Book"				DESeq2_1.30.1
transcript	gene	stat_resP	padj_resP
aten_0.1.m1.10422.m1	Phospholipase-B 81 (PLB) (EC 3.1.1.-)	14.6489	0.0080195
aten_0.1.m1.10424.m1	Phospholipase B (PLB) (EC 3.1.1.-)	23.5375	0.000225352
aten_0.1.m1.10572.m1	Malate dehydrogenase cytoplasmic (EC 1.1.1.37) (Cytosolic malate dehydrogenase)	20.7472	0.000726127
aten_0.1.m1.10934.m1	Bone morphogenetic protein 1 (BMP-1) (EC 3.4.24.-)	27.8885	4.18957e-05
aten_0.1.m1.10977.m1	Mucin-like protein (Fragment)	17.3494	0.00289678
aten_0.1.m1.10995.m1	Lactadherin (MFGM) (Milk fat globule-EGF factor 8) (MFG-E8) (O-acetyl GD3 ganglioside synthase) (AGS) (SED1)	14.5392	0.00840614
aten_0.1.m1.11102.m1	tRNA methyltransferase 10 homolog B (EC 2.1.1.221) (RNA (guanine-9-)-methyltransferase domain-containing protein 3) (tRNA (guanine(9)-N(1))-methyltransferase TRMT10B)	24.5333	0.000144558
aten_0.1.m1.11248.m1	TNF receptor-associated factor 3 (EC 2.3.2.27) (CAP-1) (CD40 receptor-associated factor 1) (CRAF1) (CD40-binding protein) (CD40BP) (LMP1-associated protein 1) (LAP1) (RING-type E3 ubiquitin transferase TRAF3)	17.6637	0.00259628
aten_0.1.m1.11292.m1	OTU domain-containing protein DDB_G0284757 (EC 3.1.2.-)	15.0505	0.00686496
aten_0.1.m1.1173.m1	Protein FAM45A (Protein FAM45)	22.4884	0.00035213
aten_0.1.m1.12018.m1	Probable ATP-dependent RNA helicase DHX37 (EC 3.6.4.13) (DEAH box protein 37)	96.9591	7.8448e-19
aten_0.1.m1.12079.m1	CUB and peptidase domain-containing protein 1 (Fragment)	25.585	9.77506e-05
aten_0.1.m1.12379.m1	15-hydroxyprostaglandin dehydrogenase [NAD(+)] (15-PGDH) (EC 1.1.1.141) (Prostaglandin dehydrogenase 1) (Short chain dehydrogenase/reductase family 36C member 1)	18.0738	0.00218097
aten_0.1.m1.12409.m1	Mitochondrial calcium uniporter regulator 1 (MCU regulator 1) (Coiled-coil domain-containing protein 90A	16.7191	0.00375311
aten_0.1.m1.12686.m1	Short transient receptor potential channel 4 (TrpC4) (Capacitative calcium entry channel 1) (CCE1)	61.9367	1.3104e-11
aten_0.1.m1.12691.m1	Short transient receptor potential channel 3 (TrpC3) (Transient receptor protein 3) (TRP-3) (hTrp-3) (hTrp3)	26.4294	6.88584e-05
aten_0.1.m1.13277.m1	Toll-like receptor 6 (CD antigen CD286)	21.8776	0.000423835
aten_0.1.m1.13355.m1	E3 ubiquitin-protein ligase TRIM71 (EC 2.3.2.27) (Protein lin-41 homolog) (RING-type E3 ubiquitin transferase TRIM71) (Tripartite motif-containing protein 71)	36.5859	1.07946e-06
aten_0.1.m1.1404.m1	Plasma kallikrein (EC 3.4.21.34) (Fletcher factor) (Kininogenin) (Plasma prekallikrein) [Cleaved into: Plasma kallikrein heavy chain; Plasma kallikrein light chain]	26.625	6.67816e-05
aten_0.1.m1.14045.m1	Melanotransferrin (Melanoma-associated antigen p97) (CD antigen CD228)	26.432	6.88584e-05
aten_0.1.m1.14433.m1	Galaxin	22.4067	0.00035438
aten_0.1.m1.14836.m1	Cathepsin L1 (EC 3.4.22.15) (Cathepsin L) (Major excreted protein) (MEP) [Cleaved into: Cathepsin L1 heavy chain; Cathepsin L1 light chain]	27.0057	5.76526e-05
aten_0.1.m1.15255.m1	PiggyBac transposable element-derived protein 4	14.6023	0.00817475
aten_0.1.m1.15331.m1	Cytochrome b561 domain-containing protein 1	25.5085	9.96314e-05
aten_0.1.m1.15668.m1	Retinal dehydrogenase 1 (RALDH 1) (RalDH1) (EC 1.2.1.-) (EC 1.2.1.36) (Aldehyde dehydrogenase cytosolic)	26.2636	7.3364e-05
aten_0.1.m1.15929.m1	Glyoxylate/hydroxypyruvate reductase A (EC 1.1.1.79) (EC 1.1.1.81) (2-ketoacid reductase)	22.0183	0.000399112
aten_0.1.m1.16272.m1	PH and SEC7 domain-containing protein 3 (Epididymis tissue protein Li 20mP) (Exchange factor for ADP-ribosylation factor guanine nucleotide factor 6 D) (Exchange factor for ARF6 D) (Hepatocellular carcinoma-associated antigen 67) (Pleckstrin homology and SEC7 domain-containing protein 3)	15.782	0.00539599
aten_0.1.m1.1644.m1	Thrombospondin-1 (Glycoprotein G)	31.6166	9.05126e-06
aten_0.1.m1.16453.m1	Nephrocystin-3	30.407	1.38655e-05
aten_0.1.m1.16631.m1	E3 ubiquitin-protein ligase SRFP1 (OsSRFP1) (EC 2.3.2.27)	20.5483	0.000758232
aten_0.1.m1.1681.m1	Bridging integrator 3	27.8277	4.1996e-05
aten_0.1.m1.17608.m1	Tetratricopeptide repeat protein 28 (TPR repeat protein 28) (TPR repeat-containing big gene cloned at Keio)	18.7061	0.00172473
aten_0.1.m1.17623.m1	PRKCA-binding protein (Protein interacting with C kinase 1) (Protein kinase C-alpha-binding protein)	16.1953	0.00469098
aten_0.1.m1.1795.m1	MAM and LDL-receptor class A domain-containing protein 2 (Skeletal organic matrix MAM and LDL-receptor 2) (SOM MAM and LDL-receptor 2) (Fragment)	29.1846	2.27914e-05
aten_0.1.m1.19228.m1	Multiple C2 and transmembrane domain-containing protein 1	57.6891	6.80569e-11
aten_0.1.m1.19748.m1	Amiloride-sensitive sodium channel subunit beta-2 (Beta-2-NaCH) (Epithelial Na(+) channel subunit beta-2) (Beta-2-ENaC) (Nonvoltage-gated sodium channel 1 subunit beta-2) (SCNEB2)	19.0437	0.00150645
aten_0.1.m1.19857.m1	Conserved oligomeric Golgi complex subunit 7 (COG complex subunit 7) (Component of oligomeric Golgi complex 7)	14.7984	0.00757728
aten_0.1.m1.19990.m1	Cytochrome b-c1 complex subunit 8 (Complex III subunit 8) (Complex III subunit VIII) (Ubiquinol-cytochrome c reductase complex 9.5 kDa protein) (Ubiquinol-cytochrome c reductase complex ubiquinone-binding protein QP-C)	30.922	1.11337e-05
aten_0.1.m1.20030.m1	E3 ubiquitin-protein ligase UHRF1 (EC 2.3.2.27) (Nuclear zinc finger protein Np95) (XNp95) (RING-type E3 ubiquitin transferase UHRF1) (Ubiquitin-like PHD and RING finger domain-containing protein 1) (Ubiquitin-like-containing PHD and RING finger domains protein 1)	19.2551	0.00139302
aten_0.1.m1.2097.m1	Collagen alpha-2(I) chain (Alpha-2 type I collagen)	19.0966	0.00148104
aten_0.1.m1.21211.m1	Branched-chain-amino-acid aminotransferase (EC 2.6.1.42)	17.3821	0.00288006
aten_0.1.m1.21265.m1	Tetratricopeptide repeat protein 6 (TPR repeat protein 6)	15.1202	0.00678926
aten_0.1.m1.21523.m1	Apoptosis-inducing factor 2 (EC 1.-.-.-)	31.7871	8.66746e-06
aten_0.1.m1.21568.m1	Retinoblastoma-associated protein (p104) (pRb) (Rb)	15.6524	0.00564061
aten_0.1.m1.22131.m1	Kynurenine 3-monooxygenase (EC 1.14.13.9) (Kynurenine 3-hydroxylase)	17.5255	0.00270871
aten_0.1.m1.22566.m1	3-ketodihydrosphingosine reductase (KDS reductase) (EC 1.1.1.102) (3-dehydrosphinganine reductase) (Follicular variant translocation protein 1) (FVT-1) (Short chain dehydrogenase/reductase family 35C member 1)	14.9395	0.00711244
aten_0.1.m1.22581.m1	Calbindin-32	14.525	0.00842314
aten_0.1.m1.22778.m1	E3 ubiquitin-protein ligase TRIM21 (EC 2.3.2.27) (52 kDa Ro protein) (52 kDa ribonucleoprotein autoantigen Ro/SS-A) (RING finger protein 81) (RING-type E3 ubiquitin transferase TRIM21) (Ro(SS-A)) (Sjoegren syndrome type A antigen) (SS-A) (Tripartite motif-containing protein 21)	14.6857	0.00792118
aten_0.1.m1.23006.m1	Lethal(3)malignant brain tumor-like protein 3 (H-l(3)mbt-like protein 3) (L(3)mbt-like protein 3) (MBT-1)	20.7149	0.000729355
aten_0.1.m1.2335.m1	Ankyrin-1 (ANK-1) (Ankyrin-R) (Erythrocyte ankyrin)	25.0152	0.000118954
aten_0.1.m1.23385.m1	Mediator of RNA polymerase II transcription subunit 21 (Mediator complex subunit 21) (RNA polymerase II holoenzyme component SRB7) (RNAPII complex component SRB7)	15.2678	0.00646302
aten_0.1.m1.23502.m1	Sorting nexin-33 (SH3 and PX domain-containing protein 3)	15.7463	0.00546138
aten_0.1.m1.23857.m1	Peroxidasin (EC 1.11.1.7)	15.7199	0.00550064
aten_0.1.m1.24660.m1	Roundabout homolog 2	17.3002	0.0029479
aten_0.1.m1.24735.m1	Zinc finger protein Gfi-1b (Growth factor independent protein 1B)	18.3462	0.00198836
aten_0.1.m1.24788.m1	Universal stress protein in QAH/OAS sulfhydrylase 3'region (USP)	16.0821	0.00494347
aten_0.1.m1.24818.m1	Ribosomal RNA small subunit methyltransferase NEP1 (EC 2.1.1.-) (18S rRNA (pseudouridine(1248)-N1)-methyltransferase) (18S rRNA Psi1248 methyltransferase) (Nucleolar protein EMG1 homolog) (Protein C2f) (Ribosome biogenesis protein NEP1)	25.6437	9.68391e-05
aten_0.1.m1.24852.m1	Mechanosensory protein 2	18.1585	0.00214134
aten_0.1.m1.2574.m1	Myosin regulatory light chain 12B (Myosin regulatory light chain 2-B smooth muscle isoform) (Myosin regulatory light chain 20 kDa) (MLC20) (Myosin regulatory light chain MRLC2)	22.0336	0.000399112
aten_0.1.m1.26539.m1	UPF0488 protein C8orf33 homolog	20.4653	0.000780615
aten_0.1.m1.26584.m1	NLR family CARD domain-containing protein 3 (CARD15-like protein) (Caterpiller protein 16.2) (CLR16.2) (NACHT LRR and CARD domains-containing protein 3) (Nucleotide-binding oligomerization domain protein 3)	41.6907	1.69295e-07
aten_0.1.m1.2686.m1	Schlafen family member 5	39.8267	3.84506e-07
aten_0.1.m1.27295.m1	Liprin-beta-1 (Protein tyrosine phosphatase receptor type f polypeptide-interacting protein-binding protein 1) (PTPRF-interacting protein-binding protein 1) (hSGT2)	36.1585	1.26012e-06
aten_0.1.m1.2746.m1	Antho-RFamide neuropeptides [Cleaved into: Antho-RFamide]	14.6856	0.00792118
aten_0.1.m1.28011.m1	Cyclic GMP-binding protein C (EC 2.7.11.1) (Ras guanine nucleotide exchange factor T) (RasGEF domain-containing protein T)	25.8577	8.85611e-05
aten_0.1.m1.28046.m1	G-protein-signaling modulator 2 (Pins homolog)	19.7546	0.00108438
aten_0.1.m1.28863.m1	E3 ubiquitin-protein ligase Jade-2 (EC 2.3.2.27) (Jade family PHD finger protein 2) (PHD finger protein 15)	15.9149	0.00520824
aten_0.1.m1.289.m1	Dickkopf-related protein 3 (Dickkopf-3) (Dkk-3) (mDkk-3)	15.816	0.00537331
aten_0.1.m1.30075.m1	Inhibitor of Bruton tyrosine kinase (IBtk)	18.4003	0.00196469
aten_0.1.m1.3046.m1	tRNA wybutosine-synthesizing protein 5 (EC 1.14.11.42) (tRNA(Phe) (7-(3-amino-3-carboxypropyl)wyosine(37)-C(2))-hydroxylase)	21.5304	0.000501314
aten_0.1.m1.30500.m1	E3 ubiquitin-protein ligase RNF185 (EC 2.3.2.27) (RING finger protein 185) (RING-type E3 ubiquitin transferase RNF185)	18.4451	0.00193825
aten_0.1.m1.31401.m1	Protein disulfide-isomerase 1 (PDI1) (EC 5.3.4.1)	14.3327	0.0092273
aten_0.1.m1.31945.m1	PiggyBac transposable element-derived protein 4	15.647	0.00564061
aten_0.1.m1.32252.m1	Valacyclovir hydrolase (VACVase) (Valacyclovirase) (EC 3.1.-.-) (Biphenyl hydrolase-like protein)	35.0786	1.94997e-06
aten_0.1.m1.32471.m1	Nuclear transcription factor Y subunit beta (CAAT box DNA-binding protein subunit B) (Nuclear transcription factor Y subunit B) (NF-YB)	22.7633	0.000312456
aten_0.1.m1.32887.m1	E3 ubiquitin-protein ligase DZIP3 (EC 2.3.2.27) (DAZ-interacting protein 3) (RING-type E3 ubiquitin transferase DZIP3) (RNA-binding ubiquitin ligase of 138 kDa) (hRUL138)	39.2786	4.52534e-07
aten_0.1.m1.32898.m1	Histone H4	51.3245	1.44629e-09
aten_0.1.m1.32995.m1	Angiopoietin-1 receptor (EC 2.7.10.1) (Endothelial tyrosine kinase) (HYK) (STK1) (Tunica interna endothelial cell kinase) (Tyrosine kinase with Ig and EGF homology domains-2) (Tyrosine-protein kinase receptor TEK) (Tyrosine-protein kinase receptor TIE-2) (mTIE2) (p140 TEK) (CD antigen CD202b)	22.2251	0.000378554
aten_0.1.m1.33540.m1	DNA transposase THAP9 (EC 2.7.7.-) (THAP domain-containing protein 9) (hTh9)	15.4434	0.00608452
aten_0.1.m1.34242.m1	UDP-N-acetylglucosamine transporter (Golgi UDP-GlcNAc transporter) (Solute carrier family 35 member A3)	15.0383	0.00686886
aten_0.1.m1.34472.m1	Lactosylceramide 1, 3-N-acetyl-beta-D-glucosaminyltransferase (EC 2.4.1.206) (Lactotriaosylceramide synthase) (Lc(3)Cer synthase) (Lc3 synthase) (UDP-GlcNAc:beta-Gal beta-1, 3-Gn-T5) (Beta-1 3-N-acetylglucosaminyltransferase 5) (Beta3Gn-T5)	16.0064	0.00507033
aten_0.1.m1.34618.m1	Calcium/calmodulin-dependent protein kinase type II alpha chain (CaM-kinase II alpha chain) (EC 2.7.11.17)	20.0854	0.00092233
aten_0.1.m1.34653.m1	Protein disulfide-isomerase TMX3 (EC 5.3.4.1) (Thioredoxin domain-containing protein 10) (Thioredoxin-related transmembrane protein 3)	29.8399	1.79341e-05
aten_0.1.m1.35021.m1	Zinc finger protein 93 (Zinc finger protein 505) (Zinc finger protein HTF34)	18.3401	0.00198836
aten_0.1.m1.35919.m1	Dual serine/threonine and tyrosine protein kinase (EC 2.7.12.1) (Dusty protein kinase) (Dusty PK) (Receptor-interacting serine/threonine-protein kinase 5)	23.1365	0.000265483
aten_0.1.m1.35927.m1	D-inositol 3-phosphate glycosyltransferase (EC 2.4.1.250) (N-acetylglucosamine-inositol-phosphate N-acetylglucosaminyltransferase) (GlcNAc-Ins-P N-acetylglucosaminyltransferase)	24.9447	0.000121099
aten_0.1.m1.36092.m1	Mitochondrial folate transporter/carrier (Solute carrier family 25 member 32)	16.3964	0.00434761
aten_0.1.m1.3660.m1	Bifunctional arginine demethylase and lysyl-hydroxylase JMJD6 (EC 1.14.11.-) (Histone arginine demethylase JMJD6) (JmjC domain-containing protein 6) (Jumonji domain-containing protein 6) (Lysyl-hydroxylase JMJD6) (Peptide-lysine 5-dioxygenase JMJD6) (Phosphatidylserine receptor) (Protein PTDSR)	16.2301	0.00464012
aten_0.1.m1.36806.m1	MAM and LDL-receptor class A domain-containing protein 1 (Skeletal organic matrix MAM and LDL-receptor 1) (SOM MAM and LDL-receptor 1) (Fragment)	23.5454	0.000225352
aten_0.1.m1.37044.m1	DNA repair and recombination protein RAD54B (EC 3.6.4.-) (RAD54 homolog B)	21.4831	0.000507255
aten_0.1.m1.37409.m1	Protein NLRC5 (Caterpiller protein 16.1) (CLR16.1) (Nucleotide-binding oligomerization domain protein 27) (Nucleotide-binding oligomerization domain protein 4)	17.6143	0.00260755
aten_0.1.m1.37932.m1	Cohesin subunit SA-1 (xSA-1) (SCC3 homolog 1) (Stromal antigen 1 homolog)	15.0653	0.00685213
aten_0.1.m1.38052.m1	FERM, ARHGEF and pleckstrin domain-containing protein 2 (FERM domain including RhoGEF) (FIR) (FERM, RhoGEF and pleckstrin domain-containing protein 2)	25.2999	0.00010665
aten_0.1.m1.3807.m1	Exocyst complex component 2 (Exocyst complex component Sec5)	16.0226	0.00506386
aten_0.1.m1.38177.m1	EH domain-binding protein 1	16.9816	0.00337376
aten_0.1.m1.38213.m1	Putative ubiquitin thioesterase 232R (EC 3.4.19.12)	15.1704	0.00672093
aten_0.1.m1.3831.m1	Tetratricopeptide repeat protein 28 (TPR repeat protein 28) (TPR repeat-containing big gene cloned at Keio)	23.5138	0.000225352
aten_0.1.m1.3885.m1	Cystatin-B (Stefin-B)	33.3303	4.53629e-06
aten_0.1.m1.4468.m1	Acyl-CoA-binding domain-containing protein 4 (Acyl-CoA binding protein 4)	15.8566	0.00529612
aten_0.1.m1.4518.m1	Spondin-1 (F-spondin)	16.2797	0.00455404
aten_0.1.m1.4529.m1	Inactive tyrosine-protein kinase 7 (Colon carcinoma kinase 4) (CCK-4) (Protein-tyrosine kinase 7) (Pseudo tyrosine kinase receptor 7) (Tyrosine-protein kinase-like 7)	20.6449	0.000735704
aten_0.1.m1.4551.m1	Lazarillo protein	22.0233	0.000399112
aten_0.1.m1.4788.m1	Biogenesis of lysosome-related organelles complex 1 subunit 5 (BLOC-1 subunit 5) (Protein Muted homolog)	14.2298	0.00964127
aten_0.1.m1.4905.m1	Sulfotransferase family cytosolic 1B member 1 (ST1B1) (Sulfotransferase 1B1) (EC 2.8.2.-)	17.3764	0.00288006
aten_0.1.m1.4995.m1	Pleckstrin homology domain-containing family A member 5 (PH domain-containing family A member 5) (Phosphoinositol 3-phosphate-binding protein 2) (PEPP-2)	32.871	5.45792e-06
aten_0.1.m1.5114.m1	Cytochrome b-245 heavy chain (EC 1.-.-.-) (CGD91-phox) (Cytochrome b(558) subunit beta) (Cytochrome b558 subunit beta) (Heme-binding membrane glycoprotein gp91phox) (Neutrophil cytochrome b 91 kDa polypeptide) (gp91-1) (gp91-phox) (p22 phagocyte B-cytochrome)	16.3459	0.00443112
aten_0.1.m1.5304.m1	Glutamate--cysteine ligase catalytic subunit (EC 6.3.2.2) (GCS heavy chain) (Gamma-ECS) (Gamma-glutamylcysteine synthetase)	20.1315	0.000910594
aten_0.1.m1.5348.m1	Malate dehydrogenase (EC 1.1.1.37)	22.377	0.000354757
aten_0.1.m1.5488.m1	Carboxypeptidase D (EC 3.4.17.22) (CPD-2) (Metallocarboxypeptidase D) (Fragment)	16.7777	0.00366774
aten_0.1.m1.5490.m1	Carboxypeptidase D (EC 3.4.17.22) (CPD-2) (Metallocarboxypeptidase D) (Fragment)	15.4418	0.00608452
aten_0.1.m1.5818.m1	Required for excision 1-B domain-containing protein	20.6287	0.000735704
aten_0.1.m1.5996.m1	Persulfide dioxygenase ETHE1 homolog, mitochondrial (EC 1.13.11.18) (Glyoxalase II) (Glx II) (Sulfur dioxygenase ETHE1)	22.0255	0.000399112
aten_0.1.m1.6187.m1	Serine/threonine-protein kinase PLK1 (EC 2.7.11.21) (Plx1) (Polo-like kinase 1) (PLK-1)	15.7893	0.00539599
aten_0.1.m1.6558.m1	Inactive pancreatic lipase-related protein 1 (PL-RP1)	24.2066	0.000165373
aten_0.1.m1.6626.m1	GFP-like fluorescent chromoprotein amFP486	17.7863	0.00249038
aten_0.1.m1.6635.m1	GFP-like fluorescent chromoprotein amFP486	35.1471	1.94997e-06
aten_0.1.m1.6648.m1	GFP-like fluorescent chromoprotein amFP486	15.877	0.00527633
aten_0.1.m1.6917.m1	Growth factor (Secreted epidermal growth factor-like)	14.9459	0.00711244
aten_0.1.m1.6934.m1	Tumor necrosis factor receptor superfamily member 19L	36.7446	1.06615e-06
aten_0.1.m1.7076.m1	D-inositol 3-phosphate glycosyltransferase (EC 2.4.1.250) (N-acetylglucosamine-inositol-phosphate N-acetylglucosaminyltransferase) (GlcNAc-Ins-P N-acetylglucosaminyltransferase)	24.3997	0.000152221
aten_0.1.m1.7113.m1	Tetratricopeptide repeat protein 28 (TPR repeat protein 28) (TPR repeat-containing big gene cloned at Keio)	18.6181	0.00178792
aten_0.1.m1.7115.m1	Tetratricopeptide repeat protein 28 (TPR repeat protein 28) (TPR repeat-containing big gene cloned at Keio)	61.0046	1.57781e-11
aten_0.1.m1.7339.m1	Armadillo repeat-containing protein 4	24.7458	0.000131822
aten_0.1.m1.7472.m1	DBH-like monooxygenase protein 1 (EC 1.14.17.-) (DBH-related protein) (Monooxygenase X)	17.066	0.00325335
aten_0.1.m1.7609.m1	D-inositol 3-phosphate glycosyltransferase (EC 2.4.1.250) (N-acetylglucosamine-inositol-phosphate N-acetylglucosaminyltransferase) (GlcNAc-Ins-P N-acetylglucosaminyltransferase)	15.016	0.00691003
aten_0.1.m1.767.m1	MANSC domain-containing protein 1 (Loss of heterozygosity 12 chromosomal region 3 protein)	17.6767	0.00259628
aten_0.1.m1.8481.m1	Repulsive guidance molecule A (RGM domain family member A)	21.1391	0.000599281
aten_0.1.m1.870.m1	Eukaryotic translation initiation factor 4E-binding protein 2 (4E-BP2) (eIF4E-binding protein 2) (Phosphorylated heat- and acid-stable protein regulated by insulin 2) (PHAS-II)	27.0333	5.76526e-05
aten_0.1.m1.877.m1	Polysialoglycoprotein (PSGP) (Apopolysialoglycoprotein) (apoPSGP)	15.4964	0.00606784
aten_0.1.m1.9022.m1	E3 ubiquitin-protein ligase rnf213-alpha (EC 2.3.2.27) (EC 3.6.4.-) (Mysterin-A) (Mysterin-alpha) (RING finger protein 213-A) (RING finger protein 213-alpha) (RING-type E3 ubiquitin transferase rnf213-alpha)	31.811	8.66746e-06
aten_0.1.m1.9083.m1	E3 ubiquitin-protein ligase MARCH5 (EC 2.3.2.27) (Membrane-associated RING finger protein 5) (Membrane-associated RING-CH protein V) (MARCH-V) (RING-type E3 ubiquitin transferase MARCH5)	19.012	0.0015156
aten_0.1.m1.9224.m1	Anoctamin-8 (Transmembrane protein 16H)	22.9995	0.000280642
aten_0.1.m1.9245.m1	Maspardin (Acid cluster protein 33) (Spastic paraplegia 21 autosomal recessive Mast syndrome protein homolog)	14.8517	0.00740858
aten_0.1.m1.9983.m1	DNA/RNA-binding protein KIN17 (Binding to curved DNA) (KIN, antigenic determinant of recA protein)	16.9377	0.00342519
