# Supplementary material for: The role of gene expression and symbiosis in reef-building coral acquired heat tolerance
Source: Nat Commun. 2022 Aug 3;13:4513. doi: 10.1038/s41467-022-32217-z (PMC9349291; doi:10.1038/s41467-022-32217-z)
Supplement: Supplementary file 10 — Supplementary Data 9 [file 41467_2022_32217_MOESM10_ESM.xlsx]

## Sheet: Sheet1
#KOG results	R version 4.0.4 (2021-02-15) -- "Lost Library Book"					KOGMWU_1.2
KOG results with juvenile ambient samples (comparisons are symbiont type ~ all other symbiont types; i.e.: C1~c(D1,SS,SED))							KOG results with juvenile heat samples (comparisons are symbiont type heat ~ symbiont type ambient or larval response (LR) or larval tolerance (LT))
term	nseqs	delta.rank	pval	padj	zoox		term	nseqs	delta.rank	pval	padj	zoox/treatment
Intracellular trafficking, secretion, and vesicular transport	363	-449	1.77e-07	4.24e-06	C		Energy production and conversion	198	820	8.58e-13	2.06e-11	D
Secondary metabolites biosynthesis, transport and catabolism	138	630	3.94e-06	4.73e-05	C		Intracellular trafficking, secretion, and vesicular transport	363	571	3.06e-11	3.67e-10	D
Posttranslational modification, protein turnover, chaperones	677	-264	4.77e-05	0.000381439	C		Posttranslational modification, protein turnover, chaperones	677	219	0.000739862	0.00443917	D
Energy production and conversion	198	-303	0.0082828	0.0386535	C		Secondary metabolites biosynthesis, transport and catabolism	138	400	0.00342484	0.0152593	D
Translation, ribosomal structure and biogenesis	300	-243	0.00966338	0.0386535	C		Signal transduction mechanisms	861	-170	0.00381482	0.0152593	D
Signal transduction mechanisms	861	140	0.0173155	0.0593674	C		Transcription	429	-204	0.0102853	0.0352638	D
Nucleotide transport and metabolism	90	-374	0.0263144	0.0789433	C		Lipid transport and metabolism	191	291	0.0125989	0.0377967	D
Inorganic ion transport and metabolism	173	219	0.0729304	0.191501	C		Replication, recombination and repair	170	-302	0.0143929	0.0383811	D
Cytoskeleton	210	195	0.0797919	0.191501	C		Carbohydrate transport and metabolism	199	269	0.0188695	0.0452867	D
RNA processing and modification	318	145	0.112028	0.230035	C		Cytoskeleton	210	-220	0.048474	0.0922557	D
Chromatin structure and dynamics	56	335	0.115017	0.230035	C		Inorganic ion transport and metabolism	173	-238	0.0520638	0.0922557	D
Nuclear structure	6	-982	0.128972	0.238102	C		RNA processing and modification	318	-176	0.0548855	0.0922557	D
Cell cycle control, cell division, chromosome partitioning	92	212	0.202285	0.346773	C		Cell cycle control, cell division, chromosome partitioning	92	-318	0.0559925	0.0922557	D
Defense mechanisms	36	-297	0.261717	0.418748	C		Chromatin structure and dynamics	56	-404	0.0576598	0.0922557	D
Amino acid transport and metabolism	180	109	0.365246	0.547869	C		Cell wall/membrane/envelope biogenesis	52	-410	0.0628965	0.0943448	D
Carbohydrate transport and metabolism	199	-95	0.408473	0.576668	C		Extracellular structures	32	-394	0.160435	0.226497	D
Coenzyme transport and metabolism	54	163	0.450908	0.60121	C		Nucleotide transport and metabolism	90	167	0.321041	0.428054	D
Lipid transport and metabolism	191	79	0.496851	0.627601	C		Defense mechanisms	36	240	0.363778	0.459509	D
Cell motility	4	428	0.588998	0.706798	C		Nuclear structure	6	403	0.533571	0.640286	D
Extracellular structures	32	-118	0.67365	0.769885	C		Amino acid transport and metabolism	180	-53	0.660518	0.737917	D
Cell wall/membrane/envelope biogenesis	52	37	0.867468	0.926258	C		Coenzyme transport and metabolism	54	90	0.676424	0.737917	D
Replication, recombination and repair	170	-16	0.899317	0.926258	C		Cell motility	4	200	0.800628	0.835438	D
Transcription	429	7	0.926258	0.926258	C		Translation, ribosomal structure and biogenesis	300	5	0.960476	0.960476	D
Carbohydrate transport and metabolism	199	401	0.000449863	0.0107967	D		Intracellular trafficking, secretion, and vesicular transport	363	487	1.48e-08	2.52e-07	SS
RNA processing and modification	318	-293	0.00134118	0.0111019	D		Energy production and conversion	198	642	2.1e-08	2.52e-07	SS
Signal transduction mechanisms	861	-188	0.00138774	0.0111019	D		Cell cycle control, cell division, chromosome partitioning	92	-497	0.00284368	0.0170621	SS
Lipid transport and metabolism	191	352	0.00255804	0.0153482	D		Inorganic ion transport and metabolism	173	-342	0.00522729	0.025091	SS
Coenzyme transport and metabolism	54	579	0.00752998	0.0361439	D		Cytoskeleton	210	-291	0.00905626	0.036225	SS
Energy production and conversion	198	296	0.00986362	0.0394545	D		Posttranslational modification, protein turnover, chaperones	677	158	0.0147985	0.0507378	SS
Cytoskeleton	210	-271	0.0150508	0.0516028	D		Chromatin structure and dynamics	56	-505	0.0175259	0.0525779	SS
Nuclear structure	6	1411	0.0292141	0.0876424	D		Replication, recombination and repair	170	-250	0.0423346	0.112892	SS
Posttranslational modification, protein turnover, chaperones	677	94	0.146577	0.390871	D		Nuclear structure	6	-1149	0.0756709	0.18161	SS
Secondary metabolites biosynthesis, transport and catabolism	138	187	0.170041	0.408098	D		RNA processing and modification	318	-145	0.111913	0.243842	SS
Amino acid transport and metabolism	180	149	0.215733	0.444531	D		Cell wall/membrane/envelope biogenesis	52	-341	0.121921	0.243842	SS
Nucleotide transport and metabolism	90	205	0.222265	0.444531	D		Signal transduction mechanisms	861	88	0.136525	0.252047	SS
Extracellular structures	32	-292	0.297632	0.549474	D		Cell motility	4	1109	0.161396	0.276679	SS
Translation, ribosomal structure and biogenesis	300	-87	0.354291	0.553884	D		Extracellular structures	32	-306	0.275415	0.440665	SS
Intracellular trafficking, secretion, and vesicular transport	363	74	0.387819	0.553884	D		Lipid transport and metabolism	191	-83	0.47522	0.693535	SS
Defense mechanisms	36	227	0.392334	0.553884	D		Amino acid transport and metabolism	180	-83	0.491254	0.693535	SS
Cell cycle control, cell division, chromosome partitioning	92	-126	0.447797	0.559569	D		Nucleotide transport and metabolism	90	95	0.572548	0.763397	SS
Transcription	429	-59	0.46202	0.559569	D		Coenzyme transport and metabolism	54	98	0.651658	0.823146	SS
Inorganic ion transport and metabolism	173	86	0.480411	0.559569	D		Carbohydrate transport and metabolism	199	39	0.731883	0.842456	SS
Chromatin structure and dynamics	56	-141	0.508193	0.559569	D		Secondary metabolites biosynthesis, transport and catabolism	138	38	0.781324	0.842456	SS
Replication, recombination and repair	170	-81	0.512938	0.559569	D		Transcription	429	-21	0.795374	0.842456	SS
Cell wall/membrane/envelope biogenesis	52	-95	0.665681	0.694624	D		Translation, ribosomal structure and biogenesis	300	-23	0.807353	0.842456	SS
Cell motility	4	-283	0.721264	0.721264	D		Defense mechanisms	36	19	0.942714	0.942714	SS
Signal transduction mechanisms	861	495	3.6e-17	8.63e-16	SS		Intracellular trafficking, secretion, and vesicular transport	363	641	8.95e-14	2.15e-12	SED
Translation, ribosomal structure and biogenesis	300	-527	2.03e-08	2.43e-07	SS		Energy production and conversion	198	782	8.73e-12	1.05e-10	SED
Energy production and conversion	198	-515	6.94e-06	5.55e-05	SS		Posttranslational modification, protein turnover, chaperones	677	261	5.93e-05	0.000360327	SED
Replication, recombination and repair	170	-377	0.00227357	0.0109132	SS		Signal transduction mechanisms	861	-209	0.000386051	0.00185305	SED
Intracellular trafficking, secretion, and vesicular transport	363	-191	0.0262891	0.105157	SS		Inorganic ion transport and metabolism	173	-361	0.00318152	0.0127261	SED
Cell cycle control, cell division, chromosome partitioning	92	-349	0.0363055	0.114514	SS		Nucleotide transport and metabolism	90	400	0.0175088	0.06003	SED
Extracellular structures	32	575	0.0405539	0.114514	SS		Coenzyme transport and metabolism	54	-449	0.0380594	0.114178	SED
Nuclear structure	6	-1309	0.0429427	0.114514	SS		RNA processing and modification	318	-178	0.0513338	0.13689	SED
RNA processing and modification	318	-171	0.0615426	0.147702	SS		Amino acid transport and metabolism	180	-215	0.0737336	0.171575	SED
Chromatin structure and dynamics	56	-378	0.0753486	0.164397	SS		Secondary metabolites biosynthesis, transport and catabolism	138	-240	0.0786384	0.171575	SED
Nucleotide transport and metabolism	90	-246	0.143754	0.287508	SS		Cytoskeleton	210	-181	0.104612	0.209224	SED
Carbohydrate transport and metabolism	199	-158	0.167238	0.296533	SS		Cell wall/membrane/envelope biogenesis	52	-304	0.168532	0.311136	SED
Lipid transport and metabolism	191	-159	0.172978	0.296533	SS		Replication, recombination and repair	170	-141	0.253183	0.40826	SED
Transcription	429	105	0.186708	0.298732	SS		Carbohydrate transport and metabolism	199	130	0.255162	0.40826	SED
Posttranslational modification, protein turnover, chaperones	677	-62	0.34075	0.494706	SS		Cell cycle control, cell division, chromosome partitioning	92	-180	0.278817	0.418225	SED
Secondary metabolites biosynthesis, transport and catabolism	138	127	0.350417	0.494706	SS		Translation, ribosomal structure and biogenesis	300	98	0.29655	0.418659	SED
Inorganic ion transport and metabolism	173	107	0.381079	0.508105	SS		Cell motility	4	689	0.38479	0.513053	SED
Amino acid transport and metabolism	180	96	0.422755	0.534006	SS		Defense mechanisms	36	211	0.42619	0.538345	SED
Cell wall/membrane/envelope biogenesis	52	149	0.500162	0.600194	SS		Chromatin structure and dynamics	56	-160	0.450528	0.540634	SED
Defense mechanisms	36	-86	0.745599	0.852113	SS		Extracellular structures	32	-150	0.592179	0.661302	SED
Coenzyme transport and metabolism	54	57	0.792537	0.864586	SS		Nuclear structure	6	-334	0.606194	0.661302	SED
Cell motility	4	-121	0.878867	0.903285	SS		Lipid transport and metabolism	191	-29	0.804624	0.839607	SED
Cytoskeleton	210	-14	0.903285	0.903285	SS		Transcription	429	11	0.891247	0.891247	SED
Translation, ribosomal structure and biogenesis	300	587	4.44e-10	1.07e-08	SED		Replication, recombination and repair	198	595	7.25e-06	0.000173934	LT
Signal transduction mechanisms	861	-355	1.54e-09	1.85e-08	SED		Nucleotide transport and metabolism	95	798	2.62e-05	0.0003146	LT
Intracellular trafficking, secretion, and vesicular transport	363	479	2.57e-08	2.06e-07	SED		Cell cycle control, cell division, chromosome partitioning	110	602	0.000658768	0.00499795	LT
Secondary metabolites biosynthesis, transport and catabolism	138	-689	4.45e-07	2.67e-06	SED		Signal transduction mechanisms	990	-212	0.000832991	0.00499795	LT
Energy production and conversion	198	461	5.75e-05	0.000230069	SED		Cytoskeleton	231	342	0.00547166	0.024213	LT
Posttranslational modification, protein turnover, chaperones	677	248	0.000132344	0.000453749	SED		Lipid transport and metabolism	224	-343	0.00605326	0.024213	LT
Coenzyme transport and metabolism	54	-599	0.0056557	0.0169671	SED		Inorganic ion transport and metabolism	208	-320	0.0134705	0.0461845	LT
Inorganic ion transport and metabolism	173	-307	0.0121448	0.0299748	SED		RNA processing and modification	337	162	0.11469	0.34407	LT
Nucleotide transport and metabolism	90	420	0.0124895	0.0299748	SED		Transcription	486	-121	0.161917	0.388602	LT
Lipid transport and metabolism	191	-247	0.034015	0.0742146	SED		Intracellular trafficking, secretion, and vesicular transport	406	-114	0.226989	0.474744	LT
Amino acid transport and metabolism	180	-222	0.0648599	0.12972	SED		Translation, ribosomal structure and biogenesis	339	121	0.237372	0.474744	LT
Nuclear structure	6	961	0.137231	0.253349	SED		Secondary metabolites biosynthesis, transport and catabolism	171	-146	0.30645	0.565755	LT
RNA processing and modification	318	120	0.188478	0.323106	SED		Energy production and conversion	228	-102	0.410159	0.663588	LT
Replication, recombination and repair	170	156	0.204843	0.327749	SED		Extracellular structures	36	-250	0.414743	0.663588	LT
Carbohydrate transport and metabolism	199	-116	0.310821	0.466231	SED		Coenzyme transport and metabolism	64	-148	0.52195	0.782926	LT
Cytoskeleton	210	103	0.354126	0.499942	SED		Carbohydrate transport and metabolism	229	-72	0.562305	0.793843	LT
Cell cycle control, cell division, chromosome partitioning	92	134	0.420222	0.560296	SED		Defense mechanisms	45	-118	0.668474	0.849543	LT
Defense mechanisms	36	152	0.565128	0.713846	SED		Chromatin structure and dynamics	67	-88	0.695274	0.849543	LT
Cell wall/membrane/envelope biogenesis	52	-86	0.697496	0.836995	SED		Amino acid transport and metabolism	224	47	0.707952	0.849543	LT
Cell motility	4	-266	0.737405	0.842749	SED		Cell wall/membrane/envelope biogenesis	68	71	0.750059	0.85721	LT
Extracellular structures	32	-71	0.800805	0.873605	SED		Cell motility	5	181	0.825851	0.900929	LT
Transcription	429	-11	0.887207	0.925781	SED		Nuclear structure	7	89	0.898552	0.937619	LT
Chromatin structure and dynamics	56	6	0.976891	0.976891	SED		Posttranslational modification, protein turnover, chaperones	792	-2	0.976627	0.976627	LT
							Intracellular trafficking, secretion, and vesicular transport	407	616	6.87e-11	1.65e-09	LR
							Posttranslational modification, protein turnover, chaperones	797	369	1.21e-07	1.46e-06	LR
							Translation, ribosomal structure and biogenesis	341	-412	6.05e-05	0.000484019	LR
							Secondary metabolites biosynthesis, transport and catabolism	169	-444	0.00201214	0.00965829	LR
							Amino acid transport and metabolism	227	-376	0.00256388	0.0102555	LR
							RNA processing and modification	338	305	0.00312755	0.010723	LR
							Energy production and conversion	228	344	0.00562336	0.0154553	LR
							Transcription	493	-239	0.00579572	0.0154553	LR
							Cytoskeleton	227	-313	0.0120427	0.0289026	LR
							Lipid transport and metabolism	224	303	0.0158374	0.0345543	LR
							Defense mechanisms	45	571	0.0386517	0.0773034	LR
							Coenzyme transport and metabolism	64	-422	0.0684403	0.126351	LR
							Nucleotide transport and metabolism	96	-260	0.17025	0.274905	LR
							Replication, recombination and repair	200	-181	0.171816	0.274905	LR
							Cell wall/membrane/envelope biogenesis	69	-253	0.256953	0.364107	LR
							Inorganic ion transport and metabolism	208	-144	0.267296	0.364107	LR
							Extracellular structures	35	343	0.27308	0.364107	LR
							Chromatin structure and dynamics	67	-237	0.296078	0.373993	LR
							Carbohydrate transport and metabolism	231	-107	0.386641	0.463969	LR
							Cell cycle control, cell division, chromosome partitioning	110	140	0.430035	0.485275	LR
							Nuclear structure	7	-533	0.444835	0.485275	LR
							Signal transduction mechanisms	996	39	0.541772	0.565327	LR
							Cell motility	5	-376	0.649035	0.649035	LR
