# Supplementary material for: The role of gene expression and symbiosis in reef-building coral acquired heat tolerance
Source: Nat Commun. 2022 Aug 3;13:4513. doi: 10.1038/s41467-022-32217-z (PMC9349291; doi:10.1038/s41467-022-32217-z)
Supplement: Supplementary file 11 — Supplementary Data 10 [file 41467_2022_32217_MOESM11_ESM.xlsx]

## Sheet: Sheet1
#GO terms with significant (padj<0.1) enrichment in highly significant WGCNA larval GE modules (Fishers Exact test, presence or absense of gene in a module)
WGCNA module	GO hierarchy	delta.rank	pval	level	nseqs	term	name	p.adj
blue	BP	0	6.23287e-08	4	435	GO:0080134	regulation of response to stress	0.000233234
blue	BP	0	2.48606e-06	4	54	GO:0007249	I-kappaB kinase/NF-kappaB signaling	0.00232571
blue	BP	0	2.32287e-06	2	30	GO:0007250	activation of NF-kappaB-inducing kinase activity	0.00232571
blue	BP	0	2.30764e-06	2	148	GO:0045088;GO:0002831	regulation of response to biotic stimulus	0.00232571
blue	BP	0	7.84847e-06	4	229	GO:0050776	regulation of immune response	0.00544643
blue	BP	0	8.73292e-06	4	26	GO:0051403	stress-activated MAPK cascade	0.00544643
blue	BP	0	1.36236e-05	4	15	GO:0046426;GO:1904893	negative regulation of receptor signaling pathway via JAK-STAT	0.0072828
blue	BP	0	1.86957e-05	2	34	GO:0002761	regulation of myeloid leukocyte differentiation	0.00777324
blue	BP	0	1.75137e-05	3	21	GO:0045670	regulation of osteoclast differentiation	0.00777324
blue	BP	0	3.37343e-05	2	19	GO:0007254	JNK cascade	0.00870886
blue	BP	0	2.88824e-05	2	608	GO:0009605	response to external stimulus	0.00870886
blue	BP	0	2.48347e-05	5	133	GO:0043122	regulation of I-kappaB kinase/NF-kappaB signaling	0.00870886
blue	BP	0	3.5016e-05	7	78	GO:0043123	positive regulation of I-kappaB kinase/NF-kappaB signaling	0.00870886
blue	BP	0	3.07555e-05	2	344	GO:0043207;GO:0009607;GO:0051707	response to biotic stimulus	0.00870886
blue	BP	0	3.72372e-05	2	70	GO:1902105	regulation of leukocyte differentiation	0.00870886
blue	BP	0	3.47519e-05	2	632	GO:1902531	regulation of intracellular signal transduction	0.00870886
blue	BP	0	6.76037e-05	3	64	GO:0002221	pattern recognition receptor signaling pathway	0.011116
blue	BP	0	5.96323e-05	2	376	GO:0002682	regulation of immune system process	0.011116
blue	BP	0	5.66239e-05	2	243	GO:0006955;GO:0098542	immune response	0.011116
blue	BP	0	6.60026e-05	2	111	GO:0032872;GO:0070302;GO:0046328	regulation of stress-activated protein kinase signaling cascade	0.011116
blue	BP	0	5.9052e-05	5	23	GO:0042088;GO:0043011;GO:0001773;GO:0097028;GO:0045084;GO:0045075;GO:0045410;GO:0045672;GO:0051023;GO:1904996;GO:1904994	regulation of interleukin-12 biosynthetic process	0.011116
blue	BP	0	5.80833e-05	6	14	GO:0045453	bone resorption	0.011116
blue	BP	0	6.83241e-05	4	60	GO:1901224;GO:1901222	regulation of NIK/NF-kappaB signaling	0.011116
blue	BP	0	9.42928e-05	3	95	GO:0002253	activation of immune response	0.0141137
blue	BP	0	9.18318e-05	3	57	GO:0051963	regulation of synapse assembly	0.0141137
blue	BP	0	9.86306e-05	2	193	GO:0051090	regulation of DNA-binding transcription factor activity	0.0141952
blue	BP	0	0.000117782	2	46	GO:0050852;GO:0050851	antigen receptor-mediated signaling pathway	0.0163237
blue	BP	0	0.000134176	2	265	GO:0006952	defense response	0.0179316
blue	BP	0	0.000145449	3	106	GO:0051091	positive regulation of DNA-binding transcription factor activity	0.0187679
blue	BP	0	0.000161099	3	80	GO:0045089;GO:0002833	positive regulation of response to biotic stimulus	0.0194462
blue	BP	0	0.000156412	2	236	GO:0080135	regulation of cellular response to stress	0.0194462
blue	BP	0	0.00024513	2	16	GO:0035194;GO:0016441	posttranscriptional gene silencing	0.0277482
blue	BP	0	0.00024743	3	33	GO:0051965	positive regulation of synapse assembly	0.0277482
blue	BP	0	0.000252122	3	82	GO:1901888	regulation of cell junction assembly	0.0277482
blue	BP	0	0.000261564	4	307	GO:0032101	regulation of response to external stimulus	0.0279649
blue	BP	0	0.000325987	2	23	GO:0002753	cytoplasmic pattern recognition receptor signaling pathway	0.030953
blue	BP	0	0.000327709	2	148	GO:0050778	positive regulation of immune response	0.030953
blue	BP	0	0.000316571	4	70	GO:0051092	positive regulation of NF-kappaB transcription factor activity	0.030953
blue	BP	0	0.000324006	2	415	GO:0070647	protein modification by small protein conjugation or removal	0.030953
blue	BP	0	0.000330871	3	8	GO:0071359	cellular response to dsRNA	0.030953
blue	BP	0	0.000357821	2	62	GO:0002429;GO:0002757;GO:0002768;GO:0002764	immune response-regulating cell surface receptor signaling pathway	0.0326577
blue	BP	0	0.000373066	2	748	GO:0031399;GO:0001932;GO:0042325;GO:0019220;GO:0051174	regulation of protein modification process	0.0332384
blue	BP	0	0.000390107	2	20	GO:0002763	positive regulation of myeloid leukocyte differentiation	0.0339484
blue	BP	0	0.000404827	3	46	GO:0030522	intracellular receptor signaling pathway	0.033966
blue	BP	0	0.00041754	2	140	GO:0045087	innate immune response	0.033966
blue	BP	0	0.000408872	4	27	GO:0070534	protein K63-linked ubiquitination	0.033966
blue	BP	0	0.000436586	2	627	GO:0035556	intracellular signal transduction	0.0347597
blue	BP	0	0.000447858	2	17	GO:0001961;GO:0060760	positive regulation of response to cytokine stimulus	0.0349143
blue	BP	0	0.00047197	1	414	GO:0044419	interspecies interaction between organisms	0.0360431
blue	BP	0	0.000512877	2	99	GO:0002697	regulation of immune effector process	0.0371494
blue	BP	0	0.00051624	4	24	GO:0002726;GO:0002724;GO:0032743	positive regulation of interleukin-2 production	0.0371494
blue	BP	0	0.000513297	5	35	GO:0046425;GO:1904892	regulation of receptor signaling pathway via STAT	0.0371494
blue	BP	0	0.000732878	3	44	GO:0002709;GO:0002720;GO:0002718	regulation of T cell mediated immunity	0.051744
blue	BP	0	0.000780156	2	106	GO:0001819	positive regulation of cytokine production	0.0538134
blue	BP	0	0.000790951	5	25	GO:0002711	positive regulation of T cell mediated immunity	0.0538134
blue	BP	0	0.000824094	3	448	GO:1901700	response to oxygen-containing compound	0.0550671
blue	BP	0	0.00085904	2	9	GO:0006828	manganese ion transport	0.0551943
blue	BP	0	0.000943997	4	12	GO:0021952;GO:0021955	central nervous system neuron axonogenesis	0.0551943
blue	BP	0	0.000894001	4	53	GO:0031098	stress-activated protein kinase signaling cascade	0.0551943
blue	BP	0	0.000896439	2	200	GO:0031347	regulation of defense response	0.0551943
blue	BP	0	0.000842576	2	592	GO:0032270;GO:0051247	positive regulation of protein metabolic process	0.0551943
blue	BP	0	0.000918629	2	368	GO:0045859;GO:0043549;GO:0051338	regulation of transferase activity	0.0551943
blue	BP	0	0.000943997	5	12	GO:0050732	negative regulation of peptidyl-tyrosine phosphorylation	0.0551943
blue	BP	0	0.000943997	5	12	GO:0097105;GO:0097090	presynaptic membrane organization	0.0551943
blue	BP	0	0.000973866	2	216	GO:0001817	regulation of cytokine production	0.0552153
blue	BP	0	0.0009724	2	45	GO:1901890	positive regulation of cell junction assembly	0.0552153
blue	BP	0	0.000991572	3	41	GO:0043507;GO:0043506	regulation of JUN kinase activity	0.0553801
blue	BP	0	0.00100735	2	22	GO:0038095;GO:0038093	Fc receptor signaling pathway	0.0554338
blue	BP	0	0.00110925	2	658	GO:0050790	regulation of catalytic activity	0.0601569
blue	BP	0	0.00122565	3	104	GO:0050807	regulation of synapse organization	0.0645972
blue	BP	0	0.00121519	3	50	GO:1902107;GO:1903708	positive regulation of hemopoiesis	0.0645972
blue	BP	0	0.00128168	2	30	GO:0060326	cell chemotaxis	0.0666118
blue	BP	0	0.00131983	2	42	GO:0001959;GO:0060759	regulation of response to cytokine stimulus	0.0668073
blue	BP	0	0.00132115	2	340	GO:0016567;GO:0032446	protein modification by small protein conjugation	0.0668073
blue	BP	0	0.00158297	3	7	GO:0014842;GO:0001771;GO:0014719;GO:1902723;GO:0014859	skeletal muscle satellite cell activation	0.0769282
blue	BP	0	0.00158297	6	7	GO:0042532	negative regulation of tyrosine phosphorylation of STAT protein	0.0769282
blue	BP	0	0.00158297	3	7	GO:0070863;GO:0070861	regulation of protein exit from endoplasmic reticulum	0.0769282
blue	BP	0	0.00176639	2	13	GO:0031666;GO:0031664	regulation of lipopolysaccharide-mediated signaling pathway	0.0847414
blue	BP	0	0.00186292	4	222	GO:0002684	positive regulation of immune system process	0.0871379
blue	BP	0	0.00185957	2	10	GO:0140289	protein mono-ADP-ribosylation	0.0871379
blue	BP	0	0.00212182	2	48	GO:0002702;GO:0002700	regulation of production of molecular mediator of immune response	0.0980226
blue	MF	0	1.30501e-07	3	243	GO:0004842;GO:0019787	ubiquitin-like protein transferase activity	5.77466e-05
blue	MF	0	1.23463e-07	2	343	GO:0019901;GO:0019900	kinase binding	5.77466e-05
blue	MF	0	1.43606e-05	2	37	GO:0031996	thioesterase binding	0.00423637
blue	MF	0	0.000115013	2	58	GO:0004725	protein tyrosine phosphatase activity	0.0164701
blue	MF	0	9.32924e-05	6	7	GO:0005003;GO:0005005	transmembrane-ephrin receptor activity	0.0164701
blue	MF	0	0.000130272	2	28	GO:0031624;GO:0044390	ubiquitin-like protein conjugating enzyme binding	0.0164701
blue	MF	0	9.32924e-05	2	7	GO:0070064	proline-rich region binding	0.0164701
blue	MF	0	0.000153841	6	47	GO:0005164;GO:0032813	tumor necrosis factor receptor superfamily binding	0.0170187
blue	MF	0	0.000178886	4	94	GO:0004721	phosphoprotein phosphatase activity	0.0175905
blue	MF	0	0.000231866	3	13	GO:0043422	protein kinase B binding	0.0205201
blue	MF	0	0.000366678	6	270	GO:0017016;GO:0031267;GO:0051020	GTPase binding	0.0295009
blue	MF	0	0.000430781	3	63	GO:0005126	cytokine receptor binding	0.0317701
blue	MF	0	0.000496718	2	604	GO:0046914	transition metal ion binding	0.033815
blue	MF	0	0.000715843	6	421	GO:0008270	zinc ion binding	0.0452515
blue	MF	0	0.00122018	7	19	GO:0008536	Ran GTPase binding	0.0719906
blue	MF	0	0.00147437	2	73	GO:0061630;GO:0061659	ubiquitin-like protein ligase activity	0.081551
blue	MF	0	0.00181785	4	10	GO:0008046	axon guidance receptor activity	0.094635
blue	CC	0	4.75501e-08	2	137	GO:0030496	midbody	3.0337e-05
blue	CC	0	9.86552e-06	2	297	GO:0048471	perinuclear region of cytoplasm	0.0031471
blue	CC	0	3.17945e-05	3	26	GO:0035631	CD40 receptor complex	0.00676164
blue	CC	0	0.000156509	2	130	GO:0000922	spindle pole	0.0249632
grey60	BP	0	2.73291e-11	2	98	GO:0006457	protein folding	1.02265e-07
grey60	BP	0	1.60736e-09	2	98	GO:0034976	response to endoplasmic reticulum stress	3.00736e-06
grey60	BP	0	2.55942e-08	3	704	GO:0015031;GO:0015833;GO:0042886	amide transport	3.19245e-05
grey60	BP	0	4.14496e-08	4	409	GO:0006886	intracellular protein transport	3.60865e-05
grey60	BP	0	5.16357e-08	4	46	GO:0030433;GO:0036503	ERAD pathway	3.60865e-05
grey60	BP	0	5.78619e-08	2	698	GO:0046907	intracellular transport	3.60865e-05
grey60	BP	0	4.87767e-07	2	601	GO:0016192	vesicle-mediated transport	0.000260746
grey60	BP	0	2.6495e-05	2	26	GO:0065002;GO:0071806	protein transmembrane transport	0.0123931
grey60	BP	0	7.15935e-05	4	479	GO:0006396	RNA processing	0.0276555
grey60	BP	0	7.39057e-05	2	212	GO:0010498;GO:0030163;GO:0043161	protein catabolic process	0.0276555
grey60	BP	0	0.000115395	2	15	GO:0006801	superoxide metabolic process	0.0367739
grey60	BP	0	0.000117928	3	148	GO:0072657	protein localization to membrane	0.0367739
grey60	BP	0	0.000154987	2	93	GO:0006888	endoplasmic reticulum to Golgi vesicle-mediated transport	0.0414258
grey60	BP	0	0.00014976	5	115	GO:0016050	vesicle organization	0.0414258
grey60	BP	0	0.000220214	5	203	GO:0008380	RNA splicing	0.054936
grey60	BP	0	0.000377615	6	7	GO:0000290;GO:0110156;GO:0110154	RNA decapping	0.0883148
grey60	BP	0	0.000427099	2	79	GO:0090150	establishment of protein localization to membrane	0.0918315
grey60	BP	0	0.000441734	3	376	GO:1901565	organonitrogen compound catabolic process	0.0918315
grey60	MF	0	6.87845e-07	3	45	GO:0051082	unfolded protein binding	0.000608743
grey60	CC	0	1.64014e-07	2	44	GO:0042470;GO:0048770	pigment granule	0.000104641
grey60	CC	0	1.17845e-06	2	347	GO:0070013;GO:0043233;GO:0031974	intracellular organelle lumen	0.000375927
grey60	CC	0	3.51361e-06	3	467	GO:0005783	endoplasmic reticulum	0.000747227
grey60	CC	0	1.83884e-05	2	350	GO:0000139	Golgi membrane	0.00234636
grey60	CC	0	1.81323e-05	3	96	GO:0005788	endoplasmic reticulum lumen	0.00234636
grey60	CC	0	2.52657e-05	2	9	GO:0034663	endoplasmic reticulum chaperone complex	0.00268659
grey60	CC	0	3.37563e-05	2	34	GO:0071013	catalytic step 2 spliceosome	0.00307665
grey60	CC	0	5.14553e-05	2	407	GO:0005789	endoplasmic reticulum membrane	0.00410356
grey60	CC	0	0.000168152	3	112	GO:0005681	spliceosomal complex	0.0119201
grey60	CC	0	0.000235692	2	786	GO:0031982;GO:0031410;GO:0097708	vesicle	0.0150372
grey60	CC	0	0.00041463	2	46	GO:0005798	Golgi-associated vesicle	0.0226484
grey60	CC	0	0.000461488	5	7	GO:0033018	sarcoplasmic reticulum lumen	0.0226484
grey60	CC	0	0.000433523	2	19	GO:0036452	ESCRT complex	0.0226484
grey60	CC	0	0.000544489	2	480	GO:0098796	membrane protein complex	0.0248132
grey60	CC	0	0.000668298	5	629	GO:0005739	mitochondrion	0.0284249
grey60	CC	0	0.000757913	2	12	GO:0000974	Prp19 complex	0.0302218
grey60	CC	0	0.00126267	5	421	GO:0005730	nucleolus	0.0473874
grey60	CC	0	0.00194756	2	16	GO:0071007	U2-type catalytic step 2 spliceosome	0.0690302
grey60	CC	0	0.00247526	5	11	GO:0030127	COPII vesicle coat	0.0789609
grey60	CC	0	0.00247526	2	11	GO:0097038	perinuclear endoplasmic reticulum	0.0789609
grey60	CC	0	0.002987	2	228	GO:0005764;GO:0000323;GO:0005773	vacuole	0.0907478
grey60	CC	0	0.00326167	2	60	GO:0000932	P-body	0.0920778
grey60	CC	0	0.00346374	2	20	GO:0030134	COPII-coated ER to Golgi transport vesicle	0.0920778
grey60	CC	0	0.00341803	2	148	GO:0031301;GO:0031300	intrinsic component of organelle membrane	0.0920778
grey60	CC	0	0.00375609	2	9	GO:0098799	outer mitochondrial membrane protein complex	0.0958554
grey60	CC	0	0.00392799	4	145	GO:0005759	mitochondrial matrix	0.0963868
magenta	BP	0	1.69203e-48	2	464	GO:0022402	cell cycle process	6.33157e-45
magenta	BP	0	4.19344e-39	3	299	GO:1903047	mitotic cell cycle process	7.84593e-36
magenta	BP	0	5.99093e-35	3	207	GO:0051276	chromosome organization	7.47269e-32
magenta	BP	0	1.18606e-25	4	404	GO:0006259	DNA metabolic process	1.10956e-22
magenta	BP	0	4.81762e-25	3	105	GO:0006260	DNA replication	3.60551e-22
magenta	BP	0	7.86498e-23	2	344	GO:0007049	cell cycle	4.90513e-20
magenta	BP	0	2.02569e-19	2	305	GO:0010564	regulation of cell cycle process	1.08287e-16
magenta	BP	0	6.04397e-19	2	268	GO:0051301	cell division	2.82707e-16
magenta	BP	0	3.45846e-18	2	290	GO:0006281	DNA repair	1.43795e-15
magenta	BP	0	5.38123e-18	2	425	GO:0006974	cellular response to DNA damage stimulus	2.01366e-15
magenta	BP	0	1.66296e-17	4	514	GO:0051726	regulation of cell cycle	5.65709e-15
magenta	BP	0	2.66464e-16	2	99	GO:0044772;GO:0044770	cell cycle phase transition	8.30924e-14
magenta	BP	0	4.32416e-16	2	58	GO:0007059	chromosome segregation	1.24469e-13
magenta	BP	0	3.02207e-13	3	31	GO:0030261;GO:0006323	DNA packaging	7.96138e-11
magenta	BP	0	3.19136e-13	2	157	GO:1901990;GO:1901987	regulation of cell cycle phase transition	7.96138e-11
magenta	BP	0	6.33066e-13	2	310	GO:0007346	regulation of mitotic cell cycle	1.48058e-10
magenta	BP	0	9.51612e-13	4	51	GO:0051983	regulation of chromosome segregation	2.09467e-10
magenta	BP	0	2.02506e-12	2	83	GO:0071103	DNA conformation change	4.20987e-10
magenta	BP	0	1.32139e-11	2	27	GO:0034502	protein localization to chromosome	2.60244e-09
magenta	BP	0	3.40168e-11	2	186	GO:0000226	microtubule cytoskeleton organization	5.83173e-09
magenta	BP	0	3.1768e-11	5	77	GO:0007051	spindle organization	5.83173e-09
magenta	BP	0	3.4286e-11	2	54	GO:0065004	protein-DNA complex assembly	5.83173e-09
magenta	BP	0	4.13343e-11	2	114	GO:0006302	double-strand break repair	6.72491e-09
magenta	BP	0	8.65655e-11	5	138	GO:0006310	DNA recombination	1.3497e-08
magenta	BP	0	1.24929e-10	2	74	GO:1903046	meiotic cell cycle process	1.86993e-08
magenta	BP	0	2.63699e-10	3	77	GO:0000278	mitotic cell cycle	3.79524e-08
magenta	BP	0	2.96355e-10	2	357	GO:0007017	microtubule-based process	4.10727e-08
magenta	BP	0	3.35383e-10	2	78	GO:0007088;GO:0051783	regulation of nuclear division	4.48216e-08
magenta	BP	0	5.71836e-10	2	41	GO:0033047;GO:0033045	regulation of sister chromatid segregation	7.37866e-08
magenta	BP	0	6.81211e-10	4	64	GO:2001251	negative regulation of chromosome organization	8.49697e-08
magenta	BP	0	1.0767e-09	2	36	GO:0000082;GO:0044843	G1/S transition of mitotic cell cycle	1.29969e-07
magenta	BP	0	1.1985e-09	2	30	GO:0006334	nucleosome assembly	1.35902e-07
magenta	BP	0	1.16707e-09	2	201	GO:0045786	negative regulation of cell cycle	1.35902e-07
magenta	BP	0	2.17671e-09	2	159	GO:0090068;GO:0045787	positive regulation of cell cycle	2.39566e-07
magenta	BP	0	3.1772e-09	2	79	GO:0071824	protein-DNA complex subunit organization	3.39688e-07
magenta	BP	0	3.81044e-09	4	21	GO:0007076	mitotic chromosome condensation	3.96074e-07
magenta	BP	0	7.69782e-09	3	74	GO:0000724;GO:0000725	recombinational repair	7.77589e-07
magenta	BP	0	7.89641e-09	6	157	GO:0033044	regulation of chromosome organization	7.77589e-07
magenta	BP	0	1.78319e-08	6	30	GO:0006261	DNA-dependent DNA replication	1.71094e-06
magenta	BP	0	2.20969e-08	2	79	GO:0000075;GO:0007093	cell cycle checkpoint	2.03275e-06
magenta	BP	0	2.22723e-08	3	61	GO:1902850	microtubule cytoskeleton organization involved in mitosis	2.03275e-06
magenta	BP	0	2.66044e-08	5	31	GO:0030071;GO:0010965;GO:1902099;GO:1905818	regulation of mitotic sister chromatid separation	2.3152e-06
magenta	BP	0	4.41315e-08	7	20	GO:0007094;GO:0045841;GO:0071173;GO:0071174;GO:1902100;GO:2000816;GO:0033048;GO:1905819;GO:0033046;GO:0051985;GO:0031577	negative regulation of sister chromatid segregation	3.75318e-06
magenta	BP	0	4.76458e-08	2	15	GO:0031145	anaphase-promoting complex-dependent catabolic process	3.96201e-06
magenta	BP	0	7.43345e-08	3	506	GO:0009059;GO:0034645	macromolecule biosynthetic process	6.04695e-06
magenta	BP	0	8.03734e-08	3	76	GO:0010389;GO:1902749	regulation of cell cycle G2/M phase transition	6.39909e-06
magenta	BP	0	8.66197e-08	2	67	GO:0006275	regulation of DNA replication	6.75273e-06
magenta	BP	0	1.33855e-07	2	99	GO:0010948	negative regulation of cell cycle process	1.02222e-05
magenta	BP	0	1.3982e-07	2	110	GO:0045930	negative regulation of mitotic cell cycle	1.04641e-05
magenta	BP	0	1.97503e-07	2	490	GO:0033043	regulation of organelle organization	1.44913e-05
magenta	BP	0	2.5856e-07	2	54	GO:0034728	nucleosome organization	1.86064e-05
magenta	BP	0	3.77514e-07	3	47	GO:1901992;GO:1901989	positive regulation of cell cycle phase transition	2.66539e-05
magenta	BP	0	3.88155e-07	5	39	GO:0006333	chromatin assembly or disassembly	2.68977e-05
magenta	BP	0	4.19396e-07	5	9	GO:0034080;GO:0031055	chromatin remodeling at centromere	2.85342e-05
magenta	BP	0	5.02974e-07	4	76	GO:1901991;GO:1901988	negative regulation of cell cycle phase transition	3.36094e-05
magenta	BP	0	6.14333e-07	2	14	GO:0006336;GO:0034724	DNA replication-independent nucleosome organization	4.03304e-05
magenta	BP	0	7.79467e-07	2	59	GO:0000723;GO:0032200	telomere organization	4.94367e-05
magenta	BP	0	7.71904e-07	2	6	GO:0006335;GO:0034723	DNA replication-dependent nucleosome assembly	4.94367e-05
magenta	BP	0	1.14384e-06	3	43	GO:0031023	microtubule organizing center organization	7.13376e-05
magenta	BP	0	1.23156e-06	2	52	GO:0000281;GO:0061640;GO:0000910	cytokinesis	7.3151e-05
magenta	BP	0	1.19814e-06	3	346	GO:0007010	cytoskeleton organization	7.3151e-05
magenta	BP	0	1.23059e-06	2	71	GO:0045931	positive regulation of mitotic cell cycle	7.3151e-05
magenta	BP	0	1.74578e-06	4	141	GO:0010639	negative regulation of organelle organization	0.000102074
magenta	BP	0	2.69328e-06	4	23	GO:0007062	sister chromatid cohesion	0.000152701
magenta	BP	0	2.68005e-06	3	38	GO:0071897	DNA biosynthetic process	0.000152701
magenta	BP	0	3.89219e-06	2	24	GO:0000731	DNA synthesis involved in DNA repair	0.000217382
magenta	BP	0	6.71228e-06	2	8	GO:0007064	mitotic sister chromatid cohesion	0.00036402
magenta	BP	0	7.50269e-06	3	19	GO:0000070;GO:0000819	sister chromatid segregation	0.000395423
magenta	BP	0	7.50269e-06	2	19	GO:0006270	DNA replication initiation	0.000395423
magenta	BP	0	7.67445e-06	2	26	GO:0098813	nuclear chromosome segregation	0.000398858
magenta	BP	0	1.11259e-05	6	20	GO:0006298	mismatch repair	0.00056261
magenta	BP	0	1.11259e-05	3	20	GO:0036297	interstrand cross-link repair	0.00056261
magenta	BP	0	1.388e-05	2	45	GO:0007052	mitotic spindle organization	0.00069252
magenta	BP	0	1.53718e-05	3	5	GO:0009263	deoxyribonucleotide biosynthetic process	0.000756858
magenta	BP	0	2.01096e-05	2	15	GO:0019985	translesion synthesis	0.000977274
magenta	BP	0	2.17664e-05	2	38	GO:0051225	spindle assembly	0.00104423
magenta	BP	0	2.27431e-05	4	22	GO:0045839;GO:0051784	negative regulation of nuclear division	0.00107727
magenta	BP	0	3.15148e-05	2	23	GO:0006301	postreplication repair	0.00147411
magenta	BP	0	3.21789e-05	3	31	GO:0007080;GO:0051310;GO:0051303;GO:0050000	chromosome localization	0.00148659
magenta	BP	0	3.42062e-05	2	118	GO:0051656	establishment of organelle localization	0.00156097
magenta	BP	0	4.45715e-05	2	6	GO:0000083	regulation of transcription involved in G1/S transition of mitotic cell cycle	0.00200948
magenta	BP	0	4.62615e-05	2	17	GO:0062033;GO:0051984	positive regulation of chromosome segregation	0.00206084
magenta	BP	0	5.74233e-05	2	25	GO:0006284	base-excision repair	0.00249858
magenta	BP	0	5.74233e-05	3	25	GO:0006303;GO:0000726	non-recombinational repair	0.00249858
magenta	BP	0	8.24372e-05	7	12	GO:0000076	DNA replication checkpoint	0.00350545
magenta	BP	0	0.000100523	2	7	GO:0046599	regulation of centriole replication	0.0042265
magenta	BP	0	0.000129328	2	13	GO:0007099;GO:0098534	centriole assembly	0.00531808
magenta	BP	0	0.000129328	2	13	GO:0009262	deoxyribonucleotide metabolic process	0.00531808
magenta	BP	0	0.000139057	2	58	GO:0032465	regulation of cytokinesis	0.005656
magenta	BP	0	0.000194334	3	8	GO:0006268	DNA unwinding involved in DNA replication	0.00765473
magenta	BP	0	0.000194334	2	8	GO:0016446;GO:0002566	somatic diversification of immune receptors via somatic mutation	0.00765473
magenta	BP	0	0.000194334	4	8	GO:0075733	intracellular transport of virus	0.00765473
magenta	BP	0	0.000269077	2	41	GO:0051053	negative regulation of DNA metabolic process	0.0104884
magenta	BP	0	0.000281286	5	15	GO:0010971;GO:1902751	positive regulation of G2/M transition of mitotic cell cycle	0.0108513
magenta	BP	0	0.000325719	2	76	GO:0009411	response to UV	0.0124371
magenta	BP	0	0.000338139	6	9	GO:0051382;GO:0051383	kinetochore organization	0.012781
magenta	BP	0	0.00039109	2	24	GO:0000132;GO:0040001;GO:0051294	establishment of mitotic spindle localization	0.0144897
magenta	BP	0	0.00039109	2	24	GO:0007098	centrosome cycle	0.0144897
magenta	BP	0	0.000395037	2	16	GO:0043486	histone exchange	0.0144924
magenta	BP	0	0.000421379	3	190	GO:0009314	response to radiation	0.0153087
magenta	BP	0	0.000540359	2	17	GO:0016445	somatic diversification of immunoglobulins	0.0192574
magenta	BP	0	0.000540359	2	17	GO:0045910	negative regulation of DNA recombination	0.0192574
magenta	BP	0	0.00062267	2	26	GO:0045005	DNA-dependent DNA replication maintenance of fidelity	0.0219814
magenta	BP	0	0.000709641	3	47	GO:0000086;GO:0044839	cell cycle G2/M phase transition	0.0239238
magenta	BP	0	0.000709847	3	5	GO:0000915;GO:0000912;GO:0044837	actomyosin contractile ring assembly	0.0239238
magenta	BP	0	0.000709847	2	5	GO:0006266	DNA ligation	0.0239238
magenta	BP	0	0.000709641	2	47	GO:0006289	nucleotide-excision repair	0.0239238
magenta	BP	0	0.000709847	3	5	GO:0007129	synapsis	0.0239238
magenta	BP	0	0.000722446	2	18	GO:0032205	negative regulation of telomere maintenance	0.0239238
magenta	BP	0	0.000722446	2	18	GO:0070192	chromosome organization involved in meiotic cell cycle	0.0239238
magenta	BP	0	0.000772408	3	27	GO:0051293;GO:0051653	establishment of spindle localization	0.025354
magenta	BP	0	0.000827652	4	11	GO:0007063	regulation of sister chromatid cohesion	0.0264707
magenta	BP	0	0.000827652	3	11	GO:0046794;GO:0044766;GO:1902579	multi-organism transport	0.0264707
magenta	BP	0	0.000827652	2	11	GO:0097064	ncRNA export from nucleus	0.0264707
magenta	BP	0	0.000948503	3	28	GO:0046605	regulation of centrosome cycle	0.0300788
magenta	BP	0	0.001219	2	20	GO:0032467	positive regulation of cytokinesis	0.038332
magenta	BP	0	0.00128829	2	40	GO:0000018	regulation of DNA recombination	0.0401732
magenta	BP	0	0.00137512	4	6	GO:0000727	double-strand break repair via break-induced replication	0.0418351
magenta	BP	0	0.00137512	3	6	GO:0006271	DNA strand elongation involved in DNA replication	0.0418351
magenta	BP	0	0.00138724	2	242	GO:0070925	organelle assembly	0.0418633
magenta	BP	0	0.00156477	6	312	GO:0034622	cellular protein-containing complex assembly	0.0468431
magenta	BP	0	0.00160393	2	53	GO:0000077;GO:0031570	DNA integrity checkpoint	0.047634
magenta	BP	0	0.00167623	2	13	GO:0008608	attachment of spindle microtubules to kinetochore	0.0493894
magenta	BP	0	0.00181162	2	264	GO:0033365	protein localization to organelle	0.0529614
magenta	BP	0	0.00191602	4	152	GO:0060249	anatomical structure homeostasis	0.0555795
magenta	BP	0	0.00193098	2	22	GO:0045740	positive regulation of DNA replication	0.0555824
magenta	BP	0	0.00233107	5	7	GO:0006409;GO:0051031	tRNA transport	0.0655855
magenta	BP	0	0.00233107	2	7	GO:0031109;GO:0007019	microtubule polymerization or depolymerization	0.0655855
magenta	BP	0	0.00238888	2	287	GO:0006325	chromatin organization	0.0667105
magenta	BP	0	0.00250338	3	204	GO:0051640	organelle localization	0.0693901
magenta	BP	0	0.00263539	2	70	GO:0071478	cellular response to radiation	0.0725121
magenta	BP	0	0.00273335	3	34	GO:0044773;GO:0044774	mitotic DNA integrity checkpoint	0.0746584
magenta	BP	0	0.00290706	2	24	GO:0002200;GO:0002562;GO:0016444	somatic diversification of immune receptors	0.0777017
magenta	BP	0	0.00290706	2	24	GO:0008156	negative regulation of DNA replication	0.0777017
magenta	BP	0	0.00290706	2	24	GO:0043044	ATP-dependent chromatin remodeling	0.0777017
magenta	BP	0	0.00303854	3	258	GO:0051129	negative regulation of cellular component organization	0.0806399
magenta	BP	0	0.00330658	4	86	GO:0051302	regulation of cell division	0.0871353
magenta	BP	0	0.00348148	2	227	GO:0008283	cell population proliferation	0.0911029
magenta	BP	0	0.00361312	2	8	GO:0009200	deoxyribonucleoside triphosphate metabolic process	0.0913533
magenta	BP	0	0.00361312	3	8	GO:0010457	centriole-centriole cohesion	0.0913533
magenta	BP	0	0.00361312	6	8	GO:0042276;GO:0070987	error-prone translesion synthesis	0.0913533
magenta	BP	0	0.00361312	4	8	GO:0045842;GO:1901970;GO:1902101;GO:1905820	positive regulation of mitotic metaphase/anaphase transition	0.0913533
magenta	BP	0	0.00361312	2	8	GO:0070979	protein K11-linked ubiquitination	0.0913533
magenta	BP	0	0.00380777	7	48	GO:2000045;GO:1902806	regulation of cell cycle G1/S phase transition	0.0956288
magenta	MF	0	2.43875e-14	2	63	GO:0003697	single-stranded DNA binding	2.15829e-11
magenta	MF	0	6.9813e-11	2	41	GO:0003684	damaged DNA binding	3.08923e-08
magenta	MF	0	1.64293e-07	2	213	GO:0003682	chromatin binding	3.63498e-05
magenta	MF	0	2.71938e-06	6	247	GO:0016887	ATPase activity	0.00048133
magenta	MF	0	4.01978e-06	7	56	GO:0008094	DNA-dependent ATPase activity	0.000592917
magenta	MF	0	9.82851e-06	5	184	GO:0008017;GO:0015631	tubulin binding	0.0012426
magenta	MF	0	3.01576e-05	3	94	GO:0042393	histone binding	0.00333618
magenta	MF	0	0.000446965	2	5	GO:0098505	G-rich strand telomeric DNA binding	0.0439516
magenta	MF	0	0.000736085	2	31	GO:0003678	DNA helicase activity	0.0521605
magenta	MF	0	0.00086205	2	292	GO:0003690	double-stranded DNA binding	0.0521605
magenta	MF	0	0.000884077	7	70	GO:0003777	microtubule motor activity	0.0521605
magenta	MF	0	0.000721526	2	97	GO:0004386	helicase activity	0.0521605
magenta	MF	0	0.000778019	3	83	GO:0008022	protein C-terminus binding	0.0521605
magenta	MF	0	0.000664945	2	12	GO:0035184;GO:0035173	histone kinase activity	0.0521605
magenta	MF	0	0.00148173	2	7	GO:0003689;GO:0033170	DNA clamp loader activity	0.0728515
magenta	MF	0	0.00148173	3	7	GO:0003896	DNA primase activity	0.0728515
magenta	MF	0	0.00168243	2	15	GO:0017056	structural constituent of nuclear pore	0.078366
magenta	MF	0	0.00230745	4	8	GO:0019206	nucleoside kinase activity	0.0972426
magenta	MF	0	0.00230745	3	8	GO:0043047;GO:0098847	sequence-specific single stranded DNA binding	0.0972426
magenta	CC	0	3.08841e-20	3	79	GO:0000776	kinetochore	1.97041e-17
magenta	CC	0	2.3075e-18	2	58	GO:0000777	condensed chromosome kinetochore	7.36092e-16
magenta	CC	0	4.05522e-15	2	116	GO:0098687	chromosomal region	8.6241e-13
magenta	CC	0	2.48746e-14	3	90	GO:0005819	spindle	3.9675e-12
magenta	CC	0	4.56849e-13	2	157	GO:0005694	chromosome	5.8294e-11
magenta	CC	0	1.1083e-12	2	472	GO:0099080	supramolecular complex	1.1785e-10
magenta	CC	0	8.4047e-11	2	56	GO:0032993	protein-DNA complex	7.66028e-09
magenta	CC	0	8.99936e-10	2	29	GO:0044815;GO:0000786	DNA packaging complex	6.37954e-08
magenta	CC	0	2.09401e-09	7	25	GO:0005876	spindle microtubule	1.33598e-07
magenta	CC	0	6.1774e-09	2	6	GO:0031390	Ctf18 RFC-like complex	3.58289e-07
magenta	CC	0	1.98588e-08	2	249	GO:0005813	centrosome	1.05583e-06
magenta	CC	0	5.43522e-08	2	15	GO:0005680	anaphase-promoting complex	2.66744e-06
magenta	CC	0	1.60652e-07	2	8	GO:0000940	condensed chromosome outer kinetochore	7.32113e-06
magenta	CC	0	2.31753e-07	2	158	GO:0000785	chromatin	9.85723e-06
magenta	CC	0	7.3902e-07	2	33	GO:0000152	nuclear ubiquitin ligase complex	2.7735e-05
magenta	CC	0	1.33694e-06	3	91	GO:0005814	centriole	4.7387e-05
magenta	CC	0	6.23621e-06	2	290	GO:0005874;GO:0099513;GO:0099512;GO:0099081	supramolecular fiber	0.000209405
magenta	CC	0	1.04237e-05	2	43	GO:0035861;GO:0090734	site of DNA damage	0.000332517
magenta	CC	0	1.79876e-05	2	21	GO:0045171	intercellular bridge	0.000546481
magenta	CC	0	2.21921e-05	2	15	GO:0042575	DNA polymerase complex	0.000643572
magenta	CC	0	3.85211e-05	2	130	GO:0000922	spindle pole	0.00102402
magenta	CC	0	7.41229e-05	2	445	GO:0005815	microtubule organizing center	0.00189162
magenta	CC	0	0.000107693	2	7	GO:0005663	DNA replication factor C complex	0.00264262
magenta	CC	0	0.000141109	2	28	GO:0072686	mitotic spindle	0.00333435
magenta	CC	0	0.000193111	2	21	GO:1990391	DNA repair complex	0.00440018
magenta	CC	0	0.000208073	3	8	GO:0005658	alpha DNA polymerase:primase complex	0.00442502
magenta	CC	0	0.000208073	2	8	GO:0031080	nuclear pore outer ring	0.00442502
magenta	CC	0	0.000251926	2	137	GO:0030496	midbody	0.00518479
magenta	CC	0	0.000305174	6	15	GO:0000307	cyclin-dependent protein kinase holoenzyme complex	0.00608441
magenta	CC	0	0.000361833	5	9	GO:0000778	condensed nuclear chromosome kinetochore	0.00678969
magenta	CC	0	0.000359605	2	42	GO:0005871	kinesin complex	0.00678969
magenta	CC	0	0.000544613	3	25	GO:0000793	condensed chromosome	0.00992751
magenta	CC	0	0.000582637	2	10	GO:0043657	host cell	0.0103256
magenta	CC	0	0.000748014	3	5	GO:0031261	DNA replication preinitiation complex	0.0128982
magenta	CC	0	0.000884617	4	11	GO:0005721	pericentric heterochromatin	0.0144714
magenta	CC	0	0.000884617	2	11	GO:0005828	kinetochore microtubule	0.0144714
magenta	CC	0	0.00102474	2	19	GO:0051233	spindle midzone	0.0163446
magenta	CC	0	0.00144825	2	6	GO:0008278	cohesin complex	0.021488
magenta	CC	0	0.00144825	3	6	GO:0030915;GO:0106068	Smc5-Smc6 complex	0.021488
magenta	CC	0	0.00144825	2	6	GO:0031298	replication fork protection complex	0.021488
magenta	CC	0	0.00233254	2	422	GO:1990234	transferase complex	0.0338218
magenta	CC	0	0.00247878	2	95	GO:0031461	cullin-RING ubiquitin ligase complex	0.0351436
magenta	CC	0	0.00380102	3	8	GO:0000109	nucleotide-excision repair complex	0.0527186
magenta	CC	0	0.00466854	2	103	GO:0005875	microtubule associated complex	0.0620526
purple	BP	0	4.71365e-44	4	116	GO:0006412;GO:0043043	peptide biosynthetic process	1.76385e-40
purple	BP	0	6.97456e-39	2	183	GO:0006518	peptide metabolic process	1.30494e-35
purple	BP	0	1.45122e-38	3	160	GO:0043604	amide biosynthetic process	1.81015e-35
purple	BP	0	3.70065e-31	2	284	GO:0043603	cellular amide metabolic process	3.46195e-28
purple	BP	0	5.01445e-25	2	410	GO:1901566	organonitrogen compound biosynthetic process	3.75281e-22
purple	BP	0	1.03494e-19	2	585	GO:0044271	cellular nitrogen compound biosynthetic process	6.45459e-17
purple	BP	0	1.79898e-19	2	506	GO:0009059;GO:0034645	macromolecule biosynthetic process	9.61685e-17
purple	BP	0	1.4884e-12	2	24	GO:0002181	cytoplasmic translation	6.96198e-10
purple	BP	0	1.58467e-06	2	8	GO:0000028	ribosomal small subunit assembly	0.000658869
purple	BP	0	3.7341e-06	4	15	GO:0000470	maturation of LSU-rRNA	0.0013973
purple	BP	0	4.55674e-06	3	119	GO:0022618;GO:0071826	ribonucleoprotein complex subunit organization	0.00155012
purple	MF	0	1.32118e-54	2	139	GO:0003735	structural constituent of ribosome	1.16924e-51
purple	MF	0	5.1686e-33	1	360	GO:0005198	structural molecule activity	2.28711e-30
purple	MF	0	3.06521e-17	2	41	GO:0019843	rRNA binding	9.04237e-15
purple	MF	0	0.000351936	2	12	GO:0004364	glutathione transferase activity	0.0763013
purple	CC	0	3.7302e-26	3	101	GO:0044391	ribosomal subunit	2.37987e-23
purple	CC	0	6.2206e-25	5	60	GO:0005840	ribosome	1.98437e-22
purple	CC	0	9.48984e-21	3	24	GO:0022625	cytosolic large ribosomal subunit	2.01817e-18
purple	CC	0	1.08499e-15	2	355	GO:1990904	ribonucleoprotein complex	1.73057e-13
purple	CC	0	2.53421e-15	2	62	GO:0015934	large ribosomal subunit	3.23365e-13
purple	CC	0	2.30599e-12	2	19	GO:0022627	cytosolic small ribosomal subunit	2.45204e-10
purple	CC	0	8.45251e-12	2	39	GO:0015935	small ribosomal subunit	7.70386e-10
purple	CC	0	2.42955e-05	2	12	GO:0042788	polysomal ribosome	0.00193756
purple	CC	0	0.000205842	2	10	GO:0031672	A band	0.0145919
purple	CC	0	0.000257678	2	144	GO:0098798	mitochondrial protein complex	0.0164399
red	BP	0	5.60364e-06	2	16	GO:0006534	cysteine metabolic process	0.0138817
red	BP	0	1.2879e-05	4	24	GO:0006749	glutathione metabolic process	0.0138817
red	BP	0	1.48388e-05	4	8	GO:0006750;GO:0019184	nonribosomal peptide biosynthetic process	0.0138817
red	BP	0	9.71618e-06	2	30	GO:0009069	serine family amino acid metabolic process	0.0138817
red	MF	0	1.53644e-05	2	126	GO:0005201	extracellular matrix structural constituent	0.0135975
red	CC	0	2.06936e-11	2	385	GO:0005615	extracellular space	1.32025e-08
red	CC	0	2.83756e-09	2	427	GO:0005576	extracellular region	9.05183e-07
red	CC	0	2.23481e-08	2	54	GO:0005581	collagen trimer	4.75271e-06
red	CC	0	4.88312e-06	2	191	GO:0031012	extracellular matrix	0.000778858
red	CC	0	0.00025198	3	122	GO:0062023	collagen-containing extracellular matrix	0.0321526
tan	BP	0	6.1227e-06	2	16	GO:0055081	anion homeostasis	0.0229112
tan	BP	0	4.26779e-05	2	23	GO:0006641	triglyceride metabolic process	0.0449903
tan	BP	0	4.16346e-05	2	225	GO:0009888	tissue development	0.0449903
tan	BP	0	5.10637e-05	4	97	GO:0030855	epithelial cell differentiation	0.0449903
tan	BP	0	6.01153e-05	2	13	GO:0048839	inner ear development	0.0449903
tan	BP	0	7.73288e-05	3	367	GO:0071310	cellular response to organic substance	0.0482274
tan	BP	0	0.000146809	5	16	GO:0071347	cellular response to interleukin-1	0.0784801
tan	BP	0	0.000182169	2	7	GO:0036336	dendritic cell migration	0.0852095
tan	BP	0	0.000287686	3	8	GO:0032330	regulation of chondrocyte differentiation	0.08971
tan	BP	0	0.000287686	2	8	GO:0046112	nucleobase biosynthetic process	0.08971
tan	BP	0	0.000229809	4	93	GO:0060429	epithelium development	0.08971
tan	BP	0	0.0002862	2	96	GO:0071345	cellular response to cytokine stimulus	0.08971
tan	BP	0	0.000397348	3	36	GO:0006639;GO:0006638	neutral lipid metabolic process	0.0995531
tan	BP	0	0.000350624	3	684	GO:0030154	cell differentiation	0.0995531
tan	BP	0	0.000399064	2	493	GO:0070887	cellular response to chemical stimulus	0.0995531
tan	MF	none significant
tan	CC	none significant
